# Supplementary material for: Phylogeny, chromosomal mapping and expression analyses of wheat CLAVATA pathway components suggest differential selection on receptor‐like kinases, CLEs and T3 WOXes
Source: Plant J. 2025 Dec 4;124(5):e70580. doi: 10.1111/tpj.70580 (PMC12677920; doi:10.1111/tpj.70580)
Supplement: Supplementary file 1 — Table S1. The species selected for sampling in tBLASTn searches and their respective genome assemblies and IDs. Five Triticeae species were selected, with rice (O. sativa), maize (Z. mays) and Arabidopsis included as outgroups. Table S2. List of CLV1 and BAM‐like sequences included in Figure 2 with the species of origin, gene ID and genomic location of Triticeae genes. Triticeae genes were named according to their homology to Arabidopsis CLV1 or BAM genes, following wheat gene nomenclature guidelines (Boden et al., 2023). Table S3. List of CLV2‐like sequences included in Figure 3 with the species of origin, gene ID and genomic location Triticeae genes were named for their homology to Arabidopsis CLV2, following wheat gene nomenclature guidelines (Boden et al., 2023). Table S4. List of CRN‐like sequences included in Figure 3 with the species of origin, gene ID and genomic location of Triticeae genes. Triticeae genes were named for their homology to Arabidopsis CRN, following wheat gene nomenclature guidelines (Boden et al., 2023). Table S5. List of RPK2‐like sequences included in Figure 4 with the species of origin, gene ID and genomic location of Triticeae genes. Triticeae genes were named following their homology to Arabidopsis RPK2, following wheat gene nomenclature guidelines (Boden et al., 2023). Table S6. List of CLE‐like sequences included in Figure 5 with the species of origin, gene ID and genomic location of Triticeae genes. T. aestivum genes were named following precedent (Li et al., 2019) and newly identified T. aestivum genes were named following homoeology to T. aestivum genes, or following wheat nomenclature guidelines (Boden et al., 2023). Table S7. List of Triticeae CLE‐like sequences not included in Figure 5 with the species of origin, gene ID and genomic location. Table S8. List of T3 WOX‐like sequences included in Figure 6, with the species of origin, gene ID and genomic location of Triticeae genes. T. aestivum genes were named following precedent [file TPJ-124-0-s001.zip › TPJ_70580__author.xlsx]

## Sheet: SI Table 1
SI Table 1: The species selected for sampling in tBLASTn searches and their respective genome assemblies and IDs. Five Triticeae species were selected, with rice (O. sativa), maize (Z. mays) and Arabidopsis included as outgroups.
Species	Gene Assembly	Assembly ID	Publication
T. aestivum	IWGSC	GCA_900519105.1	IWGSC et al., 2018
T. turgidum subsp. durum	Svevo.v1	GCA_900231445.1	Maccaferri et al., 2019
T. turgidum subsp. dicoccoides	WEWSeq_v.1.0	GCA_002162155.1	Avni et al., 2017
T. urartu	IGDB	GCA_003073215.1	Ling et al., 2018
A. tauschii	Aet_v4.0	GCA_002575655.1	Luo et al., 2017
O. sativa Japonica	IRGSP-1.0	GCA_001433935.1	Kawahara et al., 2013
Z. mays	Zm-B73-REFERENCE-NAM-5.0	GCA_902167145.1	Hufford et al., 2021
A. thaliana	TAIR10	GCA_000001735.1	Lamesch et al., 2012

## Sheet: SI Table 2
SI Table 2: List of CLV1 and BAM-like sequences included in Figure 2 with the species of origin, gene ID and genomic location of Triticeae genes. Triticeae genes were named according to their homology to Arabidopsis CLV1 or BAM genes, following wheat gene nomenclature guidelines {Boden, 2023 #4385}.
Gene Name	Gene Source	Gene ID	Gene Location
TaCLV1-A	T. aestivum	TraesCS7A02G533800.1	7A:712177946-712181756
TaCLV1-B	T. aestivum	TraesCS7B02G758300LC.1	7B:713039835-713043062
TaCLV1-D	T. aestivum	TraesCS7D02G521200.1	7D:618485966-618490154
TaBAM1/2-A1	T. aestivum	TraesCS2A02G268300.1	2A:430950872-430954983
TaBAM1/2-B1	T. aestivum	TraesCS2B02G266700.1	2B:359310845-359315102
TaBAM1/2-D1	T. aestivum	TraesCS2D02G255900.1	2D:308982356-308986489
TaBAM1/2-A2	T. aestivum	TraesCS4A02G059000.1	4A:54106535-54110051
TaBAM1/2-B2	T. aestivum	TraesCS4B02G234600.1	4B:489087478-489090964
TaBAM1/2-D2	T. aestivum	TraesCS4D02G235800.1	4D:397093598-397097207
TaBAM1/2-A3	T. aestivum	TraesCS5A02G407500.2	5A:598241675-598246041
TaBAM1/2-B3	T. aestivum	TraesCS5B02G412400.1	5B:587340534-587344916
TaBAM1/2-D3	T. aestivum	TraesCS5D02G417400.1	5D:479579523-479584019
TaBAM3-A1	T. aestivum	TraesCS1A02G444500.1	1A:592528514-592533519
TaBAM3-B1	T. aestivum	TraesCS1B02G479300.1	1B:687275958-687281155
TaBAM3-D1	T. aestivum	TraesCS1D02G452700.1	1D:494009485-494014355
TaBAM3-A2	T. aestivum	TraesCS4A02G224800.1	4A:532791799-532797762
TaBAM3-B2	T. aestivum	TraesCS4B02G091400.1	4B:94207867-94213964
TaBAM3-D2	T. aestivum	TraesCS4D02G088400.1	4D:63584575-63590516
TduCLV1-A	T. turgidum subsp. durum	TRITD7Av1G271320.3	7A:705093658-705096510
TduCLV1-B	T. turgidum subsp. durum	TRITD7Bv1G224050.5	7B:693376416-693379221
TduBAM1/2-A1	T. turgidum subsp. durum	TRITD2Av1G154310.1	2A:425519307-425522951
TduBAM1/2-B1	T. turgidum subsp. durum	TRITD2Bv1G120570.4	2B:357169560-357173307
TduBAM1/2-A2	T. turgidum subsp. durum	TRITD4Av1G027590.2	4A:66197646-66200879
TduBAM1/2-B2	T. turgidum subsp. durum	TRITD4Bv1G142190.1	4B:493163004-493166236
TduBAM1/2-A3	T. turgidum subsp. durum	TRITD5Av1G209310.2	5A:559923925-559927684
TduBAM1/2-B3	T. turgidum subsp. durum	TRITD5Bv1G205860.3	5B:584092116-584095733
TduBAM3-A1	T. turgidum subsp. durum	TRITD1Av1G230840.2	1A:583901432-583905881
TduBAM3-B1	T. turgidum subsp. durum	TRITD1Bv1G228490.1	1B:678083574-678088208
TduBAM3-A2	T. turgidum subsp. durum	TRITD4Av1G167400.1	4A:515223554-515228717
TduBAM3-B2	T. turgidum subsp. durum	TRITD4Bv1G032720.1	4B:92688882-92693885
TduBAM3-B2'	T. turgidum subsp. durum	TRITD1Bv1G074140.1	1B:212495258-212497279
TdiCLV1-A	T. turgidum subsp. dicoccoides	TRIDC7AG074410.2	7A:705218714-705222545
TdiCLV1-B	T. turgidum subsp. dicoccoides	TRIDC7BG070720.1	7B:719077073-719080813
TdiBAM1/2/-A1	T. turgidum subsp. dicoccoides	TRIDC2AG038360.1	2A:426680334-426684044
TdiBAM1/2-B1	T. turgidum subsp. dicoccoides	TRIDC2BG039770.1	2B:379351324-379355181
TdiBAM1/2-A2	T. turgidum subsp. dicoccoides	TRIDC4AG009410.1	4A:66866376-66869583
TdiBAM1/2-B2	T. turgidum subsp. dicoccoides	TRIDC4BG041330.1	4B:495355028-495358635
TdiBAM1/2-A3	T. turgidum subsp. dicoccoides	TRIDC5AG059160.2	5A:593437342-593460736
TdiBAM1/2-B3	T. turgidum subsp. dicoccoides	TRIDC5BG063350.2	5B:593383022-593386744
TdiBAM3-A1	T. turgidum subsp. dicoccoides	TRIDC1AG065190.2	1A:592057625-592062134
TdiBAM3-B1	T. turgidum subsp. dicoccoides	TRIDC1BG074470.3	1B:688222765-688228198
TdiBAM3-A2	T. turgidum subsp. dicoccoides	TRIDC4AG035800.2	4A:525430544-525436533
TdiBAM3-B2	T. turgidum subsp. dicoccoides	TRIDC4BG014280.3	4B:91928688-91934467
TuCLV1	T. urartu	TuG1812G0700005667.01.T01	7:693741890-693745896
TuBAM1/2-1	T. urartu	TuG1812G0200002949.01.T01	2:392471810-392475880
TuBAM1/2-2	T. urartu	TuG1812G0400002813.01.T01	4:526423343-526426819
TuBAM1/2-3	T. urartu	TuG1812G0500004296.01.T01	5:561346458-561350664
TuBAM3-1	T. urartu	TuG1812G0100004834.01.T01	1:579440886-579442682
TuBAM3-2	T. urartu	TuG1812G0400000943.01.T01	4:81595889-81601533
AtaCLV1	A. tauschii	AET7Gv21293300.2	7D:622924214-622928141
AtaBAM1/2-1	A. tauschii	AET2Gv20575600.1	2D:307707785-307712114
AtaBAM1/2-2	A. tauschii	AET4Gv20590700.1	4D:405203098-405206742
AtaBAM1/2-3	A. tauschii	AET5Gv20939000.2	5D:489281067-489285482
AtaBAM3-1	A. tauschii	AET1Gv21047600.2	1D:500918935-500924075
AtaBAM3-2	A. tauschii	AET4Gv20188900.2	4D:67063183-67069743
OsFON1	O. sativa Japonica	Os06t0717200-01	6:30470105-30474472
OsRLCK222	O. sativa Japonica	Os07t0134200-01	7:1812461-1816106
OsBR1	O. sativa Japonica	Os03t0228800-01	3:6804619-6808346
OsRLCK117	O. sativa Japonica	Os03t0773700-01	3:32079178-32082438
OsBAM3	O. sativa Japonica	Os05t0595800-00	5:29677769-29681781
OsRLCK320	O. sativa Japonica	Os11t0233800-01	11:7104264-7110745
ZmTD1	Z. mays	Zm00001eb228140 T001	5:63488542-63492237
ZmBAM1/2-1	Z. mays	Zm00001eb299510 T001	7:4183333-4187242
ZmBAM1/2-2	Z. mays	Zm00001eb009640 T001	1:30240146-30243963
ZmBAM1/2-3	Z. mays	Zm00001eb213770 T001	5:5801118-5805367
ZmBAM1/2-4	Z. mays	Zm00001eb059050 T001	1:289341304-289345645
ZmBAM3-1	Z. mays	Zm00001eb297830 T002	6:180378143-180386781
ZmBAM3-2	Z. mays	Zm00001eb167830 T001	4:11269206-11275036
ZmBAM3-3	Z. mays	Zm00001eb112170 T001	2:225744172-225749782
AthCLV1	A. thaliana	AT1G75820.1	1:28463344-28466971
AthBAM1	A. thaliana	AT3G49670.1	3:18417568-18421263
AthBAM2	A. thaliana	AT5G65700.1	5:26281642-26285413
AthBAM3	A. thaliana	AT4G20270.1	4:10949573-10953113

## Sheet: SI Table 3
SI Table 3: List of CLV2-like sequences included in Figure 3 with the species of origin, gene ID and genomic location Triticeae genes were named for their homology to Arabidopsis CLV2, following wheat gene nomenclature guidelines {Boden, 2023 #4385}.
Gene Name	Gene Source	Gene ID	Gene Location
TaCLV2-A	T. aestivum	TraesCS6A02G214600.1	6A:393542008-393545166
TaCLV2-B	T. aestivum	TraesCS6B02G244700.1	6B:436804396-436808038
TaCLV2-D	T. aestivum	TraesCS6D02G197400.1	6D:274344648-274347005
TduCLV2-A	T. turgidum subsp. durum	TRITD6Av1G134510.1	6A:390887452-390889296
TduCLV2-B	T. turgidum subsp. durum	TRITD6Bv1G127840.1	6B:413821567-413823740
TdiCLV2-A	T. turgidum subsp. dicoccoides	TRIDC6AG033290.2	6A:395187869-395190356
TdiCLV2-B	T. turgidum subsp. dicoccoides	TRIDC6BG039630.1	6B:421174584-421176872
AtaCLV2	A. tauschii	AET6Gv20567100.2	6D:297623987-297626823
OsCLV2	O. sativa Japonica	Os02t0603100-01	2:23612056-23614519
ZmFEA2	Z. mays	Zm00001eb184050 T001	4:138680814-138683429
AthCLV2	A. thaliana	AT1G65380.1	1:24286742-24289329
		_

## Sheet: SI Table 4
SI Table 4: List of CRN-like sequences included in Figure 3 with the species of origin, gene ID and genomic location of Triticeae genes. Triticeae genes were named for their homology to Arabidopsis CRN, following wheat gene nomenclature guidelines {Boden, 2023 #4385}.
Gene Name	Gene Source	Gene ID	Gene Location
TaCRN-A	T. aestivum	TraesCS3A02G441700.1	3A:683543570-683547168
TaCRN-B	T. aestivum	TraesCS3B02G475600.1	3B:724182299-724185871
TaCRN-D	T. aestivum	TraesCS3D02G434500.1	3D:546997428-547000532
TduCRN-A	T. turgidum subsp. durum	TRITD3Av1G250060.2	3A:674568661-674572725
TduCRN-B	T. turgidum subsp. durum	TRITD3Bv1G241720.1	3B:735713275-735716124
TdiCRN-A	T. turgidum subsp. dicoccoides	TRIDC3AG062460.2	3A:679441662-679445400
TdiCRN-B	T. turgidum subsp. dicoccoides	TRIDC3BG070150.1	3B:737840809-737843658
TuCRN	T. urartu	TuG1812S0003383200.01.T01	TuUngrouped_contig_6904:6553-9101
AtaCRN	A. tauschii	AET3Gv20979000.1	3D:555461076-555464835
OsCRN	O. sativa Japonica	Os01t0927500-02	3:158937127-158941932
ZmCRN	Z. mays	Zm00001eb142560_T001	1:40679579-40683903
AthCRN	A. thaliana	AT5G13290.2	5:4252842-4255378
		_

## Sheet: SI Table 5
SI Table 5: List of RPK2-like sequences included in Figure 4 with the species of origin, gene ID and genomic location of Triticeae genes. Triticeae genes were named following their homology to Arabidopsis RPK2, following wheat gene nomenclature guidelines {Boden, 2023 #4385}.
Gene Name	Gene Source	Gene ID	Gene Location
TaRPK2-A1	T. aestivum	TraesCS2A02G176500.1	2A:136053228-136056887
TaRPK2-B1	T. aestivum	TraesCS2B02G202900.1	2B:182708242-182711907
TaRPK2-D1	T. aestivum	TraesCS2D02G183900.1	2D:129186794-129190494
TaRPK2-A2	T. aestivum	TraesCS2A02G260600.1	2A:410851518-410855096
TaRPK2-B2	T. aestivum	TraesCS2B02G281400.1	2B:388595342-388597540
TaRPK2-D2	T. aestivum	TraesCS2D02G263100.1	2D:320280150-320283723
TaRPK2-A3	T. aestivum	TraesCS5A02G393000.1	5A:588871831-588876487
TaRPK2-B3	T. aestivum	TraesCS5B02G397900.1	5B:575518928-575524134
TaRPK2-D3	T. aestivum	TraesCS5D02G402900.1	5D:468688620-468691901
TduRPK2-A1	T. turgidum subsp. durum	TRITD2Av1G147130.1	2A:405710811-405712997
TduRPK2-B1	T. turgidum subsp. durum	TRITD2Bv1G129080.1	2B:381456371-381458569
TduRPK2-A2	T. turgidum subsp. durum	TRITD2Av1G059910.2	2A:135551114-135554485
TduRPK2-B2	T. turgidum subsp. durum	TRITD2Bv1G070300.2	2B:180732230-180735601
TduRPK2-A3	T. turgidum subsp. durum	TRITD5Av1G205070.1	5A:550619349-550624700
TduRPK2-B3	T. turgidum subsp. durum	TRITD5Bv1G201040.1	5B:572317967-572324862
TdiRPK2-A1	T. turgidum subsp. dicoccoides	TRIDC2AG036940.5	2A:406417326-406421796
TdiRPK2-B1	T. turgidum subsp. dicoccoides	TRIDC2BG040830.1	2B:389874454-389877980
TdiRPK2-A2	T. turgidum subsp. dicoccoides	TRIDC2AG022530.4	2A:139932935-139938309
TdiRPK2-B2	T. turgidum subsp. dicoccoides	TRIDC2BG026400.2	2B:188201520-188205477
TdiRPK2-A3	T. turgidum subsp. dicoccoides	TRIDC5AG057170.4	5A:584137804-584142664
TdiRPK2-B3	T. turgidum subsp. dicoccoides	TRIDC5BG061340.3	5B:581701365-581706208
TuRPK2-1	T. urartu	TuG1812G0200002988.01.T01	2:401019166-401022811
TuRPK2-2	T. urartu	TuG1812G0200001796.01.T01	2:120638385-120642058
AtaRPK2-1	A. tauschii	AET2Gv20591100.1	2D:319084878-319088439
AtaRPK2-2	A. tauschii	AET2Gv20367800.1	2D:130306230-130310183
AtaRPK2-3	A. tauschii	AET5Gv20913400.5	5D:477654197-477659510
OsRPK2-2	O. sativa Japonica	Os07t0602700-01	7:24621064-24624727
OsRPK2-3	O. sativa Japonica	Os03t0756200-01	3:31207084-31212413
ZmRPK2-1	Z. mays	Zm00001eb298670_T001	7:2079598-2082463
ZmRPK2-2	Z. mays	Zm00001eb326880_T001	7:172856851-172860941
ZmRPK2-3	Z. mays	Zm00001eb214630_T001	5:7313438-7318612
AthRPK1	A. thaliana	AT1G69270.1	1:26040689-26042741
AthRPK2	A. thaliana	AT3G02130.1	3:380350-384582

## Sheet: SI Table 6
SI Table 6: List of CLE-like sequences included in Figure 5 with the species of origin, gene ID and genomic location of Triticeae genes. T. aestivum genes were named following precedent {Li, 2019 #4389} and newly identified T. aestivum genes were named following homoeology to T. aestivum genes, or following wheat nomenclature guidelines {Boden, 2023 #4385}.
Gene Name	Gene Source	Gene ID	Gene Location
TaCLE1-A	T. aestivum	TraesCS1A02G043300.1	1A:24077190:24078148
TaCLE1-B	T. aestivum	TraesCS1B02G056300.1	1B:39311181:39311591
TaCLE1-D	T. aestivum	TraesCS1D02G043900.1	1D:22902616:22903961
TaCLE10-A	T. aestivum	TraesCS1A02G394700.1	1A:560486475:560486738
TaCLE10-B	T. aestivum	TraesCS1B02G422000.1	1B:645340575:645340838
TaCLE10-D	T. aestivum	TraesCS1D02G401600.1	1D:467501594:467501915
TaCLE11-B	T. aestivum	TraesCS1B02G421500.1	1B:645294141:645294407
TaCLE11-D	T. aestivum	TraesCS1D02G401300.1	1D:467471899:467472171
TaCLE12-B	T. aestivum	TraesCS1B02G421800.1	1B:645319905:645320168
TaCLE12-D	T. aestivum	TraesCS1D02G401500.1	1D:467494685:467494951
TaCLE13-A	T. aestivum	TraesCS2A02G329300.1	2A:561552087-561552404
TaCLE13-B	T. aestivum	TraesCS2B02G353000.1	2B:503774662-503774979
TaCLE13-D	T. aestivum	TraesCS2D02G333400.1	2D:426946740-426947055
TaCLE14-A	T. aestivum	TraesCS2A02G339300.1	2A:573366983:573367291
TaCLE14-B	T. aestivum	TraesCS2B02G342700.1	2B:488868817:488869125
TaCLE14-D	T. aestivum	TraesCS2D02G323800.1	2D:416861673:416861984
TaCLE15-A	T. aestivum	TraesCS2A02G371900.1	2A:614384466:614385129
TaCLE15-B	T. aestivum	TraesCS2B02G389000.1	2B:552028724:552032421
TaCLE15-D	T. aestivum	TraesCS2D02G368200.1	2D:472860703:472861362
TaCLE16-A	T. aestivum	TraesCS2A02G500600.1	2A:729346578:729347592
TaCLE16-B	T. aestivum	TraesCS2B02G528500.1	2B:722862712:722863020
TaCLE16-D	T. aestivum	TraesCS2D02G500800.1	2D:595211811:595213105
TaCLE17-A	T. aestivum	TraesCS3A02G292900.1	3A:523608479:523609314
TaCLE17-B	T. aestivum	TraesCS3B02G327700.1	3B:528425285:528425539
TaCLE17-D	T. aestivum	TraesCS3D02G292700.1	3D:402747288:402747536
TaCLE18-A	T. aestivum	TraesCS3A02G293000.1	3A:523727432:523727656
TaCLE18-B	T. aestivum	TraesCS3B02G327800.1	3B:528492880:528493116
TaCLE18-D	T. aestivum	TraesCS3D02G292800.1	3D:402774829:402775065
TaCLE19-A	T. aestivum	TraesCS3A02G293200.1	3A:523746098:523746325
TaCLE19-B	T. aestivum	TraesCS3B02G328000.1	3B:528631082:528631309
TaCLE19-D	T. aestivum	TraesCS3D02G293000.1	3D:402796032:402796259
TaCLE2-A	T. aestivum	TraesCS1A02G114800.1	1A:118877092-118877385
TaCLE2-B	T. aestivum	TraesCS1B02G134700.1	1B:171200783:171201079
TaCLE2-D	T. aestivum	TraesCS1D02G116100.1	1D:111951371:111952399
TaCLE20-A	T. aestivum	TraesCS3A02G091200.1	3A:57812878:57813177
TaCLE20-B	T. aestivum	TraesCS3B02G106000.1	3B:71804039:71804977
TaCLE20-D	T. aestivum	TraesCS3D02G091100.1	3D:46197037:46197848
TaCLE21-A	T. aestivum	TraesCS4A02G086900.1	4A:91312751:91313002
TaCLE21-B	T. aestivum	TraesCS4B02G217500.1	4B:458953240:458953491
TaCLE21-D	T. aestivum	TraesCS4D02G217800.1	4D:373583742:373583993
TaCLE22-A	T. aestivum	TraesCS4A02G281000.1	4A:589472934:589473664
TaCLE22-B	T. aestivum	TraesCS4B02G036900LC.1	4B:23705749:23705837
TaCLE22-D	T. aestivum	TraesCS4D02G029600.1	4D:13096296:13097429
TaCLE23-A	T. aestivum	TraesCS5A02G495600.1	5A:663385801:663386043
TaCLE23-B	T. aestivum	TraesCS4B02G323200.1	4B:613714927:613715175
TaCLE23-D	T. aestivum	TraesCS4D02G319900.1	4D:483448210:483448461
TaCLE24-A	T. aestivum	TraesCS5A02G416200.1	5A:605143707:605143973
TaCLE24-B	T. aestivum	TraesCS5B02G418500.1	5B:594759703:594759969
TaCLE24-D	T. aestivum	TraesCS5D02G423900.1	5D:483658676:483658945
TaCLE25-A	T. aestivum	TraesCS5A02G450700.1	5A:632663821:632665116
TaCLE25-B	T. aestivum	TraesCS5B02G459000.1	5B:634981481:634983144
TaCLE25-D	T. aestivum	TraesCS5D02G460600.1	5D:505123734:505125051
TaCLE26-A	T. aestivum	TraesCS5A02G468500.1	5A:645976978:645977619
TaCLE26-B	T. aestivum	-	5B:653782454:653782698
TaCLE26-D	T. aestivum	TraesCS5D02G481400.1	5D:519407592:519408596
TaCLE27-A	T. aestivum	TraesCS6A02G120800.1	6A:92852991:92853733
TaCLE27-B	T. aestivum	TraesCS6B02G149200.1	6B:150151626:150151922
TaCLE27-D	T. aestivum	TraesCS6D02G110800.1	6D:77524678:77524974
TaCLE28-A	T. aestivum	-	6A:445562192:445562511
TaCLE28-B	T. aestivum	TraesCS6B02G264700.1	6B:476126147:476126443
TaCLE28-D	T. aestivum	TraesCS6D02G218800.1	6D:308900896:308901192
TaCLE3-A	T. aestivum	TraesCS1A02G173000.1	1A:308810895:308811509
TaCLE3-B	T. aestivum	TraesCS1B02G191300.1	1B:342122341:342123053
TaCLE3-D	T. aestivum	TraesCS1D02G165700.1	1D:236808855:236809127
TaCLE30-A	T. aestivum	TraesCS6A02G409300.1	6A:613338242:613338529
TaCLE30-B	T. aestivum	TraesCS6B02G455200.1	6B:712244601:712248353
TaCLE30-D	T. aestivum	TraesCS6D02G393000.1	6D:467042356:467043023
TaCLE31-A	T. aestivum	TraesCS7A02G348400.1	7A:511054738:511054986
TaCLE31-B	T. aestivum	TraesCS7B02G234800.1	7B:438991265:438991513
TaCLE31-D	T. aestivum	TraesCS7D02G330300.1	7D:422109141:422109389
TaCLE32-A	T. aestivum	TraesCS7A02G348500.1	7A:511405885:511406205
TaCLE32-B	T. aestivum	TraesCS7B02G234900.1	7B:439259025:439259351
TaCLE32-D	T. aestivum	TraesCS7D02G330200.1	7D:421856050:421856379
TaCLE33-B	T. aestivum	TraesCS7B02G326600.1	7B:580185901:580186281
TaCLE33-A	T. aestivum	-	7A:619041739:619042022
TaCLE33-D	T. aestivum	-	7D:537683355:537683777
TaCLE34-D1	T. aestivum	TraesCS7D02G108300.1	7D:64893828:64894121
TaCLE34-D2	T. aestivum	TraesCS7D02G108400.1	7D:64912484:64912771
TaCLE34-A	T. aestivum	TraesCS7A02G112900.1	7A:69225137:69225430
TaCLE34-B	T. aestivum	-	7B:6755271-6755850
TaCLE35-B1	T. aestivum	TraesCS7B02G010600.1	7B:6797030:6797287
TaCLE35-B2	T. aestivum	TraesCS7B02G010800.1	7B:6921009:6921266
TaCLE35-A	T. aestivum	TraesCS7A02G113100.1	7A:69526946:69527203
TaCLE35-D	T. aestivum	TraesCS7D02G108500.1	7D:65390393:65390769
TaCLE36-D1	T. aestivum	TraesCS1D02G046900.1	1D:26676841-26678321
TaCLE36-D2	T. aestivum	TraesCS1D02G047000.1	1D:26690926-26692665
TaCLE37-B	T. aestivum	TraesCS2B02G210300.1	2B:193390059-193390313
TaCLE37-D	T. aestivum	-	2D:135600591-135600830
TaCLE37-A	T. aestivum	-	2A:143722936-143723191
TaCLE38-D	T. aestivum	-	4D:503611325-503611468
TaCLE4-A	T. aestivum	TraesCS1A02G323700.1	1A:514537317:514538874
TaCLE4-B	T. aestivum	TraesCS1B02G336900.1	1B:563996095:563997859
TaCLE4-D	T. aestivum	TraesCS1D02G325000.1	1D:417366373:417367571
TaCLE5-A	T. aestivum	TraesCS1A02G332300.1	1A:520793444:520793812
TaCLE5-B	T. aestivum	TraesCS1B02G345900.1	1B:574267312:574268267
TaCLE5-D	T. aestivum	TraesCS1D02G334900.1	1D:424991537:424992317
TaCLE6-A	T. aestivum	TraesCS1A02G334500.1	1A:521907397:521907627
TaCLE6-D	T. aestivum	TraesCS1D02G337000.1	1D:426920281:426920514
TaCLE7-1-A	T. aestivum	TraesCS1A02G393000.1	1A:559800433:559800693
TaCLE7-1-B	T. aestivum	TraesCS1B02G421400.1	1B:645280128:645280388
TaCLE7-2-A	T. aestivum	TraesCS1A02G393200.1	1A:559841631:559841983
TaCLE7-2-B	T. aestivum	TraesCS1B02G421700.1	1B:645308072:645308350
TaCLE7-D	T. aestivum	TraesCS1D02G401400.1	1D:467487520:467491489
TaCLE8-1-B	T. aestivum	TraesCS1B02G421300.1	1B:645275021:645275290
TaCLE8-2-B	T. aestivum	TraesCS1B02G421600.1	1B:645303652:645303918
TaCLE8-A	T. aestivum	TraesCS1A02G393100.1	1A:559836875:559837550
TaCLE8-D	T. aestivum	TraesCS1D02G401200.1	1D:467467355:467467621
TaCLE9-A	T. aestivum	TraesCS1A02G393300.1	1A:559881495:559881758
TaCLE9-D	T. aestivum	TraesCS1D02G401700.1	1D:467510704:467510967
TaTDIF29-A	T. aestivum	-	6A:600773041:600773366
TaTDIF29-B	T. aestivum	TraesCS6B02G419400.1	6B:691034557:691034847
TaTDIF29-D	T. aestivum	-	6D:454614870:454615192
OsCLE101	O. sativa Japonica	Os01g0170900.1	1:3665042-3666044
OsCLE102	O. sativa Japonica	Os01g0339400.1	1:13342128-13342490	UNGROUPED in CLUSTER	B TYPE FOR ME
OsCLE103	O. sativa Japonica	Os01g0509400.1	1:17859771-17860637
OsCLE104	O. sativa Japonica	Os01g0764200.1	1:32165440-32165796
OsCLE105	O. sativa Japonica	Os01g0673100.1	1:27651454-27651759
OsCLE15	O. sativa Japonica	Os10g0502300.1	10:19156045-19156747
OsCLE201	O. sativa Japonica	Os02g0150000.1	2:2760942-2762882
OsCLE203	O. sativa Japonica	Os02g0576900.1	2:22161327-22161659
OsCLE204	O. sativa Japonica	Os02g0640100.1	2:25689454-25690540
OsCLE205	O. sativa Japonica	Os02g0809300.1	2:34584239-34585223	B TYPE in CLUSTER	B TYPE FOR ME
OsCLE206	O. sativa Japonica	Os02g0826300.1	2:35513023-35513771
OsCLE24	O. sativa Japonica	Os01g0129800.1	1:1670475-1670997
OsCLE301	O. sativa Japonica	Os03g0111000.1	3:639561-640077
OsCLE302	O. sativa Japonica	Os03g0260432.1	3:8445623-8446519
OsCLE303	O. sativa Japonica	Os03g0366100.1	3:14302323-14302989
OsCLE304	O. sativa Japonica	Os03g0378832.1	3:14988410-14988685
OsCLE305	O. sativa Japonica	Os03g0692100.1	3:27691815-27693150
OsCLE306	O. sativa Japonica	Os03g0803200.1	3:33516990-33518901
OsCLE401	O. sativa Japonica	Os04g0460050.1	4:22962172-22962495
OsCLE402	O. sativa Japonica	Os04g0473800.1	4:23697370-23697895
OsCLE403	O. sativa Japonica	Os04g0531200.1	4:26563253-26563549
OsCLE404	O. sativa Japonica	Os04g0658800.1	4:33604376-33605201
OsCLE43	O. sativa Japonica	Os01g0673400.1	1:27658843-27659146
OsCLE44	O. sativa Japonica	Os01g0754600.1	1:31659521-31659790
OsCLE45	O. sativa Japonica	Os01g0754800.1	1:31669359-31670159
OsCLE46	O. sativa Japonica	Os02g0250100.1	2:8479275-8479607
OsCLE47	O. sativa Japonica	LOC_Os05g43900.1	5:25538240-25539147
OsCLE48	O. sativa Japonica	Os05g0561300.1	5:27929024-27929275
OsCLE49	O. sativa Japonica	Os05g0561400.1	5:27935448-27935675
OsCLE501	O. sativa Japonica	Os05g0117000.1	5:912965-913746
OsCLE502	O. sativa Japonica	Os05g0117300.1	5:919592-920499
OsCLE503	O. sativa Japonica	Os05g0170600.1	5:4224586-4226767
OsCLE504	O. sativa Japonica	Os05g0356500.1	5:16887746-16888069
OsCLE505	O. sativa Japonica	Os05g0356600.1	5:16889820-16890164
OsCLE506	O. sativa Japonica	LOC_Os05g29870.1	5:17283573-17284425
OsCLE507	O. sativa Japonica	Os05g0505900.1	5:24987033-24989544
OsCLE508	O. sativa Japonica	Os05g0512301.1	5:25387145-25387923
OsCLE509	O. sativa Japonica	Os05g0514800.1	5:25530831-25531070
OsCLE51	O. sativa Japonica	Os06g0534200.1	6:19972817-19973562
OsCLE601	O. sativa Japonica	Os06g0155750.1	6:2870165-2870446
OsCLE602	O. sativa Japonica	Os06g0533700.1	6:19950545-19950766
OsCLE603	O. sativa Japonica	Os06g0697300.1	6:29171334-29172170
OsCLE701	O. sativa Japonica	Os07g0194400.1	7:5115242-5115514
OsCLE801	O. sativa Japonica	Os08g0438701.1	8:21318141-21318416
OsFCP2	O. sativa Japonica	Os06g0532500.1	6:19904206-19904580
OsFON2	O. sativa Japonica	Os11g0595400.1	11:22664260-22665010
OsFOS1	O. sativa Japonica	Os02g0324400.1	2:13014487-13015524
Zm00001d027820	Z. mays	Zm00001d027820.1	1:14373952-14374347
Zm00001d027821	Z. mays	Zm00001d027821.1	1:14387089-14387466
Zm00001d013054	Z. mays	Zm00001d013054.1	5:4072178-4075247
Zm00001d028503	Z. mays	Zm00001d028503.1	1:36842106-36843543
Zm00001eb005200	Z. mays	Zm00001eb005200.1	1:14342856-14343428
Zm00001eb053590	Z. mays	Zm00001eb053590.1	1:269165897-269166519
Zm00001eb067630	Z. mays	Zm00001eb067630.1	2:4323027-4323329
Zm00001eb080790	Z. mays	Zm00001eb080790.1	2:43940515-43941517
Zm00001eb125410	Z. mays	Zm00001eb125410.1	3:23121682-23122379
Zm00001eb152280	Z. mays	Zm00001eb152280.1	3:199775073-199775525
Zm00001eb191640	Z. mays	Zm00001eb191640.1	4:177064201-177065060	B TYPE in CLUSTER	B TYPE FOR ME
Zm00001eb220810	Z. mays	Zm00001eb220810.1	5:25123461-25124111
Zm00001eb244950	Z. mays	Zm00001eb244950.1	5:179869171-179869455
Zm00001eb258540	Z. mays	Zm00001eb258540.1	5:223492715-223493074	B TYPE in CLUSTER	B TYPE FOR ME
Zm00001eb283350	Z. mays	Zm00001eb283350.1	6:140316614-140317397
Zm00001eb292220	Z. mays	Zm00001eb292220.1	6:168829898-168830378
Zm00001eb292810	Z. mays	Zm00001eb292810.1	6:170099977-170100261
Zm00001eb302690	Z. mays	Zm00001eb302690.1	7:15816358-15817426
Zm00001eb338500	Z. mays	Zm00001eb338500.1	8:25296488-25297491
Zm00001eb340850	Z. mays	Zm00001eb340850.1	8:42407792-42408557	UNGROUPED in CLUSTER	B TYPE FOR ME
Zm00001eb370780	Z. mays	Zm00001eb370780.1	8:180554971-180555288
Zm00001eb383380	Z. mays	Zm00001eb383380.1	9:68439623-68440078
Zm00001eb392250	Z. mays	Zm00001eb392250.1	9:124880500-124880781
Zm00001eb432560	Z. mays	Zm00001eb432560.1	10:148651766-148652056
ZmCLE10B	Z. mays	Zm00001eb119950.1	3:3482356-3482751
ZmCLE13	Z. mays	Zm00001eb271070.1	6:84741673-84742327
ZmCLE14	Z. mays	Zm00001d007576.1	2:234524084-234524608	AC191109.3_FG001
ZmCLE15	Z. mays	Zm00001d038997.1	6:175777935-175778216
ZmCLE16	Z. mays	Zm00001d047879.1	9:147555244-147555528
ZmCLE18	Z. mays	Zm00001eb232380.1	5:82385765-82386067
ZmCLE1B-3	Z. mays	Zm00001d002849.1	2:24809259-24809537
ZmCLE2	Z. mays	Zm00001eb383370.1	9:68212208-68212994
ZmCLE20	Z. mays	Zm00001d022023.1	7:171797729-171797989
ZmCLE21	Z. mays	Zm00001eb044230.1	1:231723464-231723754
ZmCLE22	Z. mays	Zm00001eb292650.1	6:169754924-169755687
ZmCLE23	Z. mays	Zm00001eb226510.1	5:56154967-56156008
ZmCLE24	Z. mays	Zm00001d051859.1	4:174656426-174656674
ZmCLE25	Z. mays	Zm00001eb017840.1	1:63358807-63359616
ZmCLE26	Z. mays	Zm00001eb336700.1	8:17792796-17793800
ZmCLE27	Z. mays	Zm00001d025918.1	10:135107222-135107494
ZmCLE29	Z. mays	Zm00001eb273180.1	6:97491337-97492260
ZmCLE30	Z. mays	Zm00001eb018420.1	1:65644617-65646745
ZmCLE5	Z. mays	Zm00001eb217100.1	5:13677257-13678810
ZmCLE6	Z. mays	Zm00001eb152890.1	3:201605169-201605976
ZmCLE8	Z. mays	Zm00001eb343600.1	8:70198336-70198623
ZmFCP1	Z. mays	Zm00001eb079890.1	2:40136770-40137925
AthCLE1	A. thaliana	AT1G73165.1	1:27508444-27509272
AthCLE10	A. thaliana	AT1G69320.1	1:26061774-26062536
AthCLE11	A. thaliana	AT1G49005.1	1:18128524-18131522
AthCLE12	A. thaliana	AT1G68795.1	1:25840626-25841686
AthCLE13	A. thaliana	AT1G73965.1	1:27815627-27816468
AthCLE14	A. thaliana	AT1G63245.1	1:23460198-23460884
AthCLE16	A. thaliana	AT2G01505.1	2:228577-229899
AthCLE17	A. thaliana	AT1G70895.1	1:26727555-26729374
AthCLE18	A. thaliana	AT1G66145.1	1:24628530-24628835
AthCLE19	A. thaliana	AT3G24225.1	3:8768846-8769695
AthCLE2	A. thaliana	AT4G18510.1	4:10211577-10212452
AthCLE20	A. thaliana	AT1G05065.1	1:1454606-1455322
AthCLE21	A. thaliana	AT5G64800.1	5:25905956-25906713
AthCLE22	A. thaliana	AT5G12235.1	5:3957521-3958129
AthCLE25	A. thaliana	AT3G28455.1	3:10669725-10671645
AthCLE26	A. thaliana	AT1G69970.1	1:26352563-26354613
AthCLE27	A. thaliana	AT3G25905.1	3:9486168-9486924
AthCLE3	A. thaliana	AT1G06225.1	1:1905918-1906298
AthCLE4	A. thaliana	AT2G31081.1	2:13238021-13238628
AthCLE40	A. thaliana	AT5G12990.1	5:4109234-4109784
AthCLE41	A. thaliana	AT3G24770.1	3:9046293-9047463
AthCLE42	A. thaliana	AT2G34925.1	2:14733975-14734714
AthCLE43	A. thaliana	AT1G25425.1	1:8922416-8923879
AthCLE44	A. thaliana	AT4G13195.1	4:7661792-7663261
AthCLE45	A. thaliana	AT1G69588.1	1:26178042-26178925
AthCLE46	A. thaliana	AT5G59305.1	5:23923184-23923929
AthCLE5	A. thaliana	AT2G31083.1	2:13252076-13252914
AthCLE6	A. thaliana	AT2G31085.1	2:13254152-13254859
AthCLE7	A. thaliana	AT2G31082.1	2:13241345-13241856
AthCLE8	A. thaliana	AT1G67775.1	1:25411312-25411696
AthCLE9	A. thaliana	AT1G26600.1	1:9191503-9192590
AthCLV3	A. thaliana	AT2G27250.3	2:11664978-11665797

## Sheet: SI Table 7
SI Table 7: List of Triticeae CLE-like sequences not included in Figure 5 with the species of origin, gene ID and genomic location.
Gene Source	Gene ID	Gene Location
T. turgidum subsp. durum	-	1A:21244634-21244759
T. turgidum subsp. durum	TRITD1Av1G050200	1A:116176265-116176558
T. turgidum subsp. durum	TRITD1Av1G111390	1A:302669319-302670269
T. turgidum subsp. durum	TRITD1Av1G191330	1A:506614209-506615468
T. turgidum subsp. durum	TRITD1Av1G194840	1A:513439951-513440181
T. turgidum subsp. durum	TRITD1Av1G212530	1A:551435634-551435897
T. turgidum subsp. durum	TRITD1Av1G212650	1A:551896878-551897111
T. turgidum subsp. durum	TRITD1Av1G212660	1A:551901562-551901831
T. turgidum subsp. durum	TRITD1Av1G212670	1A:551909919-551910185
T. turgidum subsp. durum	TRITD1Av1G212680	1A:551917164-551917424
T. turgidum subsp. durum	TRITD1Bv1G013600	1B:33996810-33997232
T. turgidum subsp. durum	TRITD1Bv1G015050	1B:37066443-37067270
T. turgidum subsp. durum	-	1B:162464722-162464862
T. turgidum subsp. durum	TRITD1Bv1G184760	1B:567866270-567866656
T. turgidum subsp. durum	TRITD1Bv1G211460	1B:639511731-639512000
T. turgidum subsp. durum	TRITD1Bv1G211470	1B:639518481-639518741
T. turgidum subsp. durum	-	1B:639532483-639532686
T. turgidum subsp. durum	TRITD1Bv1G211480	1B:639541934-639542200
T. turgidum subsp. durum	TRITD1Bv1G211490	1B:639558274-639558537
T. turgidum subsp. durum	TRITD1Bv1G211540	1B:639578945-639579208
T. turgidum subsp. durum	TRITD2Av1G203550	2A:563681917-563682496
T. turgidum subsp. durum	TRITD2Av1G221690	2A:607772353-607772613
T. turgidum subsp. durum	TRITD2Bv1G167020	2B:495773493-495774066
T. turgidum subsp. durum	TRITD2Bv1G183660	2B:542461502-542461762
T. turgidum subsp. durum	-	3A:53329135-53329194
T. turgidum subsp. durum	TRITD3Av1G188990	3A:525896117-525896344
T. turgidum subsp. durum	TRITD3Av1G189060	3A:526033275-526033529
T. turgidum subsp. durum	TRITD3Bv1G030170	3B:79081229-79081504
T. turgidum subsp. durum	TRITD3Bv1G172370	3B:526548373-526548600
T. turgidum subsp. durum	TRITD4Av1G038490	4A:89941674-89941925
T. turgidum subsp. durum	-	4A:582098903-582098983
T. turgidum subsp. durum	-	4B:22516974-22517111
T. turgidum subsp. durum	TRITD4Bv1G132170	4B:463118221-463118472
T. turgidum subsp. durum	TRITD4Bv1G183790	4B:617352859-617353107
T. turgidum subsp. durum	TRITD5Av1G212600	5A:566887594-566887860
T. turgidum subsp. durum	-	5A:591314933-591315088
T. turgidum subsp. durum	TRITD5Av1G229230	5A:604644151-604644792
T. turgidum subsp. durum	TRITD5Av1G238780	5A:621961779-621962021
T. turgidum subsp. durum	TRITD5Av1G238780	5A:621961779-621962021
T. turgidum subsp. durum	TRITD5Bv1G208550	5B:591686471-591686737
T. turgidum subsp. durum	-	5B:630723334-630723468
T. turgidum subsp. durum	TRITD5Bv1G228650	5B:645628004-645628885
T. turgidum subsp. durum	TRITD6Av1G039050	6A:91180068-91180358
T. turgidum subsp. durum	TRITD6Av1G223710	6A:608241597-608241869
T. turgidum subsp. durum	TRITD6Bv1G224230	6B:687802483-687810339
T. turgidum subsp. durum	TRITD6Bv1G224240	6B:687804191-687804481
T. turgidum subsp. durum	TRITD7Av1G187200	7A:506656941-506657189
T. turgidum subsp. durum	TRITD7Av1G187270	7A:507000933-507001253
T. turgidum subsp. durum	TRITD7Bv1G134060	7B:422627379-422627627
T. turgidum subsp. durum	TRITD7Bv1G134140	7B:422893973-422894299
T. turgidum subsp. dicoccoides	TRIDC1AG004980	1A:22766187-22767233
T. turgidum subsp. dicoccoides	TRIDC1AG006070	1A:28819044-28819859
T. turgidum subsp. dicoccoides	TRIDC1AG006090	1A:29138061-29139173
T. turgidum subsp. dicoccoides	-	1A:310554635-310554838
T. turgidum subsp. dicoccoides	-	1A:517286666-517286935
T. turgidum subsp. dicoccoides	TRIDC1AG049330	1A:523399044-523399797
T. turgidum subsp. dicoccoides	-	1A:524555153-524555380
T. turgidum subsp. dicoccoides	-	1A:559084841-559085038
T. turgidum subsp. dicoccoides	-	1A:559121681-559121947
T. turgidum subsp. dicoccoides	-	1A:559126389-559126652
T. turgidum subsp. dicoccoides	-	1A:559166395-559166559
T. turgidum subsp. dicoccoides	-	1A:559792005-559792175
T. turgidum subsp. dicoccoides	TRIDC1BG006950	1B:41041332-41041940
T. turgidum subsp. dicoccoides	TRIDC1BG007550	1B:45103661-45104688
T. turgidum subsp. dicoccoides	-	1B:165444129-165444269
T. turgidum subsp. dicoccoides	-	1B:348764257-348764460
T. turgidum subsp. dicoccoides	TRIDC1BG054600	1B:569070763-569072566
T. turgidum subsp. dicoccoides	TRIDC1BG056090	1B:580891426-580892214
T. turgidum subsp. dicoccoides	-	1B:650301247-650301423
T. turgidum subsp. dicoccoides	-	1B:650306351-650306527
T. turgidum subsp. dicoccoides	-	1B:650320271-650320474
T. turgidum subsp. dicoccoides	-	1B:650329725-650329898
T. turgidum subsp. dicoccoides	-	1B:650334283-650334465
T. turgidum subsp. dicoccoides	-	1B:650340502-650340612
T. turgidum subsp. dicoccoides	-	1B:650423953-650424132
T. turgidum subsp. dicoccoides	TRIDC2AG048710	2A:564851185-564851851
T. turgidum subsp. dicoccoides	TRIDC2BG051360	2B:502886536-502887465
T. turgidum subsp. dicoccoides	TRIDC2BG076110	2B:718691223-718691528
T. turgidum subsp. dicoccoides	-	3A:53831054-53831113
T. turgidum subsp. dicoccoides	-	3A:530731690-530731779
T. turgidum subsp. dicoccoides	-	4A:91265481-91265729
T. turgidum subsp. dicoccoides	TRIDC4AG043560	4A:582425276-582426466
T. turgidum subsp. dicoccoides	-	4B:22653453-22653590
T. turgidum subsp. dicoccoides	-	4B:465259820-465260068
T. turgidum subsp. dicoccoides	-	5A:600458199-600458366
T. turgidum subsp. dicoccoides	-	5A:600458199-600458408
T. turgidum subsp. dicoccoides	-	5A:600458199-600458462
T. turgidum subsp. dicoccoides	TRIDC5AG064680	5A:624563506-624565134
T. turgidum subsp. dicoccoides	-	5A:637757368-637757838
T. turgidum subsp. dicoccoides	-	5A:637757641-637757838
T. turgidum subsp. dicoccoides	-	5A:655909019-655909213
T. turgidum subsp. dicoccoides	TRIDC5BG069560	5B:636852863-636854765
T. turgidum subsp. dicoccoides	-	5B:653224564-653224806
T. turgidum subsp. dicoccoides	-	6A:447250943-447251245
T. turgidum subsp. dicoccoides	-	6A:447250958-447251149
T. turgidum subsp. dicoccoides	-	6A:614169596-614169790
T. turgidum subsp. dicoccoides	TRIDC6BG071070	6B:695966932-695967923
T. turgidum subsp. dicoccoides	-	7A:63551088-63551342
T. turgidum subsp. dicoccoides	-	7A:63287703-63287912
T. turgidum subsp. dicoccoides	-	7A:507699844-507700089
T. turgidum subsp. dicoccoides	-	7B:8518846-8519100
T. turgidum subsp. dicoccoides	-	7B:446747436-446747681
T. turgidum subsp. dicoccoides	-	7B:447067009-447067332
T. urartu	-	1:28072497-28072622
T. urartu	-	1:31734638-31734799
T. urartu	TuG1812G0100001416.01	1:170251387-170251940
T. urartu	TuG1812G0100002070.01	1:306143696-306144243
T. urartu	TuG1812G0100003585.01	1:506987370-506989077
T. urartu	TuG1812G0100003586.01	1:506988404-506989286
T. urartu	TuG1812G0100003745.01	1:516221716-516222245
T. urartu	-	1:517362841-517363068
T. urartu	-	1:548987400-548987564
T. urartu	TuG1812G0100004319.01	1:548991844-548992152
T. urartu	-	2:536778742-536779047
T. urartu	TuG1812G0200003806.01	2:552329465-552330207
T. urartu	TuG1812G0200004213.01	2:595753638-595754379
T. urartu	-	3:535568458-535568547
T. urartu	-	3:535666198-535666299
T. urartu	-	3:535684500-535684724
T. urartu	TuG1812G0400002557.01	4:490701734-490702514
T. urartu	TuG1812G0400002989.01	4:546935820-546943574
T. urartu	-	5:568108631-568108894
T. urartu	-	5:589584889-589585047
T. urartu	TuG1812G0500004852.01	5:601719047-601719928
T. urartu	-	6:89682555-89682722
T. urartu	-	6:411176584-411176781
T. urartu	-	7:66769108-66769317
T. urartu	-	7:582194077-582194331
T. urartu	-	TuUngrouped_contig_572:6481-6546
T. urartu	-	TuUngrouped_contig_5406:2850-3035
T. urartu	-	TuUngrouped_contig_7593:7498-7545
T. urartu	-	TuUngrouped_contig_9911:5031-5294
T. urartu	-	TuUngrouped_contig_9912:4158-4355
A. tauschii	AET1Gv20099300	1D:25427377-25428613
A. tauschii	AET1Gv20110700	1D:29437005-29437904
A. tauschii	AET1Gv20284000	1D:114448734-114450014
A. tauschii	-	1D:242448422-242448625
A. tauschii	AET1Gv20780900	1D:424812994-424814995
A. tauschii	AET1Gv20801700	1D:431818835-431819886
A. tauschii	-	1D:433804583-433804810
A. tauschii	AET1Gv20944500	1D:474742403-474743151
A. tauschii	AET1Gv20944700	1D:474755534-474756317
A. tauschii	AET1Gv20944800	1D:474771180-474771815
A. tauschii	AET1Gv20944900	1D:474774853-474775541
A. tauschii	AET1Gv20945100	1D:474786137-474786625
A. tauschii	AET1Gv20945300	1D:474794751-474795322
A. tauschii	AET2Gv20381500	2D:136862786-136863789
A. tauschii	AET2Gv20381600	2D:136862907-136867645
A. tauschii	AET2Gv20735000	2D:415776024-415776806
A. tauschii	AET2Gv20753100	2D:426169435-426170500
A. tauschii	AET2Gv20832200	2D:471930854-471932012
A. tauschii	AET2Gv21099800	2D:593964318-593965721
A. tauschii	AET3Gv20199000	3D:49259642-49261791
A. tauschii	AET3Gv20691600	3D:410199501-410200174
A. tauschii	AET3Gv20691900	3D:410231595-410232255
A. tauschii	AET4Gv20059400	4D:14369445-14371925
A. tauschii	AET4Gv20552500	4D:381768248-381769184
A. tauschii	AET4Gv20765900	4D:489943257-489943749
A. tauschii	AET5Gv20962600	5D:493470678-493471287
A. tauschii	AET5Gv21044800	5D:517678381-517680329
A. tauschii	AET5Gv21087000	5D:531271805-531275705
A. tauschii	AET6Gv20618400	6D:331981937-331982775
A. tauschii	AET6Gv20933700	6D:477317862-477318932
A. tauschii	AET6Gv20987200	6D:489727370-489734887
A. tauschii	AET7Gv20827900	7D:421568554-421569524
A. tauschii	AET7Gv20828100	7D:421823787-421824604
A. tauschii	AET7Gv20283500	7D:63597643-63598281
A. tauschii	AET7Gv20283600	7D:63624671-63625258
A. tauschii	AET7Gv20283700	7D:63660583-63661274

## Sheet: SI Table 8
SI Table 8: List of T3 WOX-like sequences included in Figure 6, with the species of origin, gene ID and genomic location of Triticeae genes. T. aestivum genes were named following precedent {Li, 2020 #4394} {Shi, 2021 #4395} and newly identified Triticeae genes were named in relation to the wheat genes.
Gene Name	Gene Source	Gene ID	Gene Location
TaWUS-A	T. aestivum	TraesCS2A02G491900.1	2A:724513458-724514647
TaWUS-B	T. aestivum	-	2B:714777336:714779415
TaWUS-D	T. aestivum	-	2D:590145872:590147955
TaWOX2-A	T. aestivum	TraesCS1A02G052000.1	1A:33397501-33398955
TaWOX2-B	T. aestivum	TraesCS1B02G069000.1	1B:53364615-53365864
TaWOX2-D	T. aestivum	TraesCS1D02G054000.1	1D:35059826-35061088
TaWOX3-A	T. aestivum	TraesCS5A02G157300.1	5A:336949988-336951183
TaWOX3-B	T. aestivum	TraesCS5B02G156400.1	5B:288891901-288893003
TaWOX3-D	T. aestivum	TraesCS5D02G162600.1	5D:254023305-254024410
TaWOX4-A	T. aestivum	TraesCS2A02G514000.1	2A:738371677-738372966
TaWOX4-B	T. aestivum	TraesCS2B02G542600.1	2B:740320190-740321561
TaWOX4-D	T. aestivum	TraesCS2D02G515600.1	2D:606709221-606710431
TaWOX5-A	T. aestivum	TraesCS5A02G085000.1	5A:111588730-111590895
TaWOX5-B	T. aestivum	TraesCS5B02G091000.1	5B:118451983-118454221
TaWOX5-D	T. aestivum	TraesCS5D02G097400.1	5D:108103399-108105722
TaWOX9-A	T. aestivum	TraesCS3A02G368100.1	3A:617060395-617061453
TaWOX9-B	T. aestivum	TraesCS3B02G399800.1	3B:631036656-631037718
TaWOX9-D	T. aestivum	TraesCS3D02G361100.1	3D:474614857-474615873
TaWOX13-A	T. aestivum	TraesCS3A02G358100.1	3A:606444775-606446830
TaWOX13-B	T. aestivum	TraesCS3B02G391100.1	3B:616425121-616426978
TaWOX13-D	T. aestivum	TraesCS3D02G352500.1	3D:463197196-463199275
TaWOX14-A1	T. aestivum	TraesCS3A02G358200.1	3A:606515981-606519197
TaWOX14-A2	T. aestivum	TraesCS3A02G358400.1	3A:606573438-606576220
TaWOX14-B2	T. aestivum	TraesCS3B02G391200.1	3B:616645332-616647892
TaWOX14-D1	T. aestivum	TraesCS3D02G352600.1	3D:463227796-463230501
TaWOX14-D2	T. aestivum	TraesCS3D02G352700.1	3D:463378560-463381808
TduWUS-A	T. turgidum subsp. durum	-	2A:721812758:721814839:1
TduWUS-B	T. turgidum subsp. durum	-	2B:702358318:702360397:1
TduWOX2-A	T. turgidum subsp. durum	TRITD1Av1G014400.1	1A:30266253-30267185
TduWOX2-B	T. turgidum subsp. durum	TRITD1Bv1G018490.1	1B:47977816-47978741
TduWOX3-A	T. turgidum subsp. durum	TRITD5Av1G117410.1	5A:330291871-330292732
TduWOX3-B	T. turgidum subsp. durum	TRITD5Bv1G098090.1	5B:288212824-288213684
TduWOX4-A	T. turgidum subsp. durum	TRITD2Av1G275690.1	2A:735363729-735364662
TduWOX4-B	T. turgidum subsp. durum	TRITD2Bv1G239870.2	2B:726776414-726777497
TduWOX5-A	T. turgidum subsp. durum	TRITD5Av1G044880.1	5A:113122758-113124660
TduWOX5-B	T. turgidum subsp. durum	TRITD5Bv1G042650.1	5B:118715492-118717394
TduWOX9-A	T. turgidum subsp. durum	TRITD3Av1G222700.2	3A:610880586-610883548
TduWOX9-B	T. turgidum subsp. durum	TRITD3Bv1G207240.1	3B:634976698-634977442
TduWOX13-A	T. turgidum subsp. durum	TRITD3Av1G217260.1	3A:597915150-597916973
TduWOX13-B	T. turgidum subsp. durum	TRITD3Bv1G202750.1	3B:620225076-620226932
TduWOX14-A1	T. turgidum subsp. durum	TRITD3Av1G217280.1	3A:597987122-597990043
TduWOX14-A2	T. turgidum subsp. durum	TRITD3Av1G223690.1	3A:613842920-613845442
TduWOX14-B2	T. turgidum subsp. durum	TRITD3Bv1G202810.1	3B:620444973-620447190
TdiWUS-A	T. turgidum subsp. dicoccoides	-	2A:717370716:717372795:1
TdiWUS-B	T. turgidum subsp. dicoccoides	-	2B:709748426:709750505:1
TdiWOX2-A	T. turgidum subsp. dicoccoides	TRIDC1AG007150.1	1A:35225067-35226474
TdiWOX2-B	T. turgidum subsp. dicoccoides	TRIDC1BG009160.2	1B:56235853-56237613
TdiWOX3-A	T. turgidum subsp. dicoccoides	TRIDC5AG026090.2	5A:334542650-334543892
TdiWOX3-B	T. turgidum subsp. dicoccoides	TRIDC5BG027470.1	5B:297256041-297257278
TdiWOX4-A	T. turgidum subsp. dicoccoides	TRIDC2AG072250.3	2A:731229384-731230228
TdiWOX4-B	T. turgidum subsp. dicoccoides	TRIDC2BG078290.1	2B:736558472-736559499
TdiWOX5-A	T. turgidum subsp. dicoccoides	TRIDC5AG013020.2	5A:111615636-111617548
TdiWOX5-B	T. turgidum subsp. dicoccoides	TRIDC5BG014980.2	5B:122875190-122877486
TdiWOX9-A	T. turgidum subsp. dicoccoides	TRIDC3AG052920.2	3A:613614879-613616278
TdiWOX9-B	T. turgidum subsp. dicoccoides	TRIDC3BG059490.1	3B:641913687-641914697
TdiWOX13-A	T. turgidum subsp. dicoccoides	TRIDC3AG051560 1	3A:602962138-602964193
TdiWOX14-A2	T. turgidum subsp. dicoccoides	TRIDC3AG051570.3	3A:603033097-603086787
TdiWOX14-B2	T. turgidum subsp. dicoccoides	TRIDC3BG058280.1	3B:627719369-627721911
TuWUS	T. urartu	-	2:703254270:703256349:1
TuWOX3	T. urartu	TuG1812G0500001815.01.T01	5:318694611-318695391
TuWOX4	T. urartu	-	2:717747532:717748526:1
TuWOX5	T. urartu	TuG1812G0500000992.01.T01	5:117140927-117143196
TuWOX9	T. urartu	TuG1812G0300004123.01.T01	3:613369622-613370885
TuWOX13	T. urartu	-	Ungroupedcontig6324:12106:14088:1
AtaWUS	A. tauschii	-	2D:588432455:588434558:1
AtaWOX2	A. tauschii	AET1Gv20131800.1	1D:36944248-36945654
AtaWOX3	A. tauschii	AET5Gv20399900.1	5D:260643657-260644829
AtaWOX4	A. tauschii	AET2Gv21131600.2	2D:604547042-604548705
AtaWOX5-1	A. tauschii	AET5Gv20233200.2	5D:111775850-111778228
AtaWOX5-2	A. tauschii	AET4Gv20603800.1	4D:412386812-412387221
AtaWOX9	A. tauschii	AET3Gv20824700.2	3D:482688233-482689713
AtaWOX13	A. tauschii	AET3Gv20805500.3	3D:471027549-471091495
AtaWOX14	A. tauschii	AET3Gv20805900.1	3D:471208547-471212126
OsWUS	O. sativa Japonica	Os04g0663600-01	4:33860374-33861424
OsWOX3a	O. sativa Japonica	Os12g0101600-01	12:64393-67038
OsWOX3b	O. sativa Japonica	Os05g0118700-01	5:977812-978752
OsWOX4	O. sativa Japonica	Os04g0649400-01	4:33095273-33096554
OsWOX9	O. sativa Japonica	Os01g0854500-01	1:36813736-36815023
OsWOX2	O. sativa Japonica	-	1:36057344-36059634
ZmWUS1	Z. mays	Zm00001eb067310_T001	2:3679307-3681157
ZmWUS2	Z. mays	Zm00001eb433010_T001	10:149310112-149311771
ZmWOX2a	Z. mays	Zm00001eb148390_T003	3:186157566-186160956
ZmWOX2b	Z. mays	Zm00001eb367990_T001	8:175429486-175433103
ZmNS1	Z. mays	Zm00001eb092480_T001	2:146775135-146776630
ZmNS2	Z. mays	-	4:196233917-196234839
ZmWOX3a	Z. mays	Zm00001eb265710_T001	6:37925713-37927851
ZmWOX4	Z. mays	Zm00001eb432140_T001	10:147566728-147568465
ZmWOX5a	Z. mays	Zm00001eb367200_T001	8:173814443-173815504
ZmWOX5b	Z. mays	Zm00001eb147630_T001	3:183348157-183349724
AthWUS	A. thaliana	AT2G17950.1	2:7808871-7810811
AthWOX1	A. thaliana	AT3G18010.1	3:6160733-6163453
AthWOX2	A. thaliana	AT5G59340.1	5:23933338-23935050
AthWOX3	A. thaliana	AT2G28610.1	2:12262013-12263595
AthWOX4	A. thaliana	AT1G46480.1	1:17236524-17238185
AthWOX5	A. thaliana	AT3G11260.1	3:3527280-3528440
AthWOX6	A. thaliana	AT2G01500.1	2:224156-226234
AthWOX7	A. thaliana	AT5G05770.1	5:1734427-1734855

## Sheet: SI Table 9
SI Table 9: Averaged expression levels (transcripts per million) of Triticum aestivum CLAVATA pathway genes from the Wheat Expression Browser (Borrill et al., 2016). Expression data were averaged from Chinese Spring RNASeq data from different tissues under non-stress conditions. N represents the number of samples in each tissue type.
Gene Name	Expression (transcripts per million)
	Leaves/Shoots Vegetative (n=15)	Roots Vegetative (n=15)	Spike Reproductive (n=7)	Grain Reproductive (n=36)	Leaves/Shoots Seedling (n=2)	Leaves/Shoots Reproductive (n=9)	Roots Seedling (n=2)	Roots Reproductive (n=2)	Spike Vegetative (n=2)	Overall average
TaCLV1-A	4.37	11.29	1.48	0.01	0.28	2.9	1.12	11.43	3	3.99
TaCLV1-B	5.19	13.36	1.81	0.03	0.45	3.21	1.3	17.62	2.19	5.02
TaCLV1-D	3.72	13.14	1.37	0.03	0.34	1.45	1.47	17.35	2.75	4.62
TaBAM1/2-A1	3.16	2.15	6.18	0.43	3.91	0.93	1.7	2.38	10.93	3.53
TaBAM1/2-B1	3.47	2.37	6.34	0.27	2.95	1.43	1.35	2.16	9.34	3.3
TaBAM1/2-D1	4.89	3.39	7.11	0.48	6.01	2.07	2.94	3.42	10.55	4.54
TaBAM1/2-A2	1.4	0.97	4.2	0.79	1.17	0.62	1.4	1.45	13.24	2.8
TaBAM1/2-B2	2.86	3.24	7.69	0.53	2.77	2.04	2.28	3.63	13.61	4.29
TaBAM1/2-D2	2.42	4.33	6.55	0.56	1.46	0.86	3.15	4.15	12.01	3.94
TaBAM1/2-A3	0.93	1.17	2.24	0.24	0.39	0.06	0.39	0	2.5	0.88
TaBAM1/2-B3	3.75	2.36	11.53	2.82	4.6	0.54	1.59	2.59	15.98	5.08
TaBAM1/2-D3	4.81	3.8	12.05	3.95	6.04	0.38	2.43	4.34	24.19	6.89
TaBAM3-A1	0.47	0.81	0.58	0.06	0.21	0.04	0.38	0.67	2.52	0.64
TaBAM3-B1	0.25	0.45	1.52	0.03	0.04	0.01	0.21	0.36	2.34	0.58
TaBAM3-D1	0.37	0.42	0.57	0.04	0.18	0.01	0.2	0.27	2.62	0.52
TaBAM3-A2	0.95	2.65	1.23	0.05	0.78	0.16	2.35	3	6.52	1.97
TaBAM3-B2	0.64	1.08	1	0.03	0.69	0.04	0.84	1.28	4.57	1.13
TaBAM3-D2	0.96	1.39	1.15	0.05	1	0.1	1.45	1.7	6.82	1.62
TaCLV2-A	1.22	1.51	2.85	1.26	0.49	1.09	0.94	1.53	5.28	1.8
TaCLV2-B	0.7	1.1	1.87	0.65	0.42	0.4	0.8	1.13	2.77	1.09
TaCLV2-D	1.35	1.73	3.54	1.48	0.44	1	1.09	1.84	5.71	2.02
TaCRN-A	1.17	0.92	1.16	0.11	0.5	0.47	0.64	1.1	4.86	1.22
TaCRN-B	0.87	0.6	0.85	0.08	0.47	0.11	0.75	0.8	4.15	0.96
TaCRN-D	1.01	0.92	0.93	0.08	0.43	0.27	0.54	0.9	4.69	1.08
TaRPK2-A1	1.92	3.1	3.25	1.16	0.7	1.18	2.76	3.52	6.9	2.72
TaRPK2-B1	1.44	2.7	2.82	0.37	0.52	0.78	2.3	2.43	5.53	2.1
TaRPK2-D1	1.39	1.79	1.79	0.21	0.6	0.94	2.13	2.44	4.16	1.72
TaRPK2-A2	0.47	1.07	0.81	19.11	0.83	0.15	0.74	0.48	2.64	2.92
TaRPK2-B2	0.21	0.15	0.43	4.63	0.35	0.05	0.13	0.08	2.05	0.9
TaRPK2-D2	0.07	0.2	0.38	2.34	0.15	0.01	0.15	0.17	0.86	0.48
TaRPK2-A3	4.73	6.41	6.46	0.8	2.09	4.99	4.38	4.8	7.27	4.66
TaRPK2-B3	3.41	4.51	4.19	0.65	1.5	3.35	4.26	3.74	4.37	3.33
TaRPK2-D3	3.68	5.42	4.65	0.68	1.4	4.45	3.19	3.71	4.81	3.55
TaCLE2-A	0.26	0	1.09	0.03	0.34	0.03	0	0	0.87	0.29
TaCLE2-B	0.11	0.07	0.19	0.11	0	0.13	0.18	0	0.64	0.16
TaCLE2-D	1.57	0.24	1.25	0.35	0.34	1.87	0.11	0.31	0.95	0.78
TaCLE10-A	0	4.22	0	0	0	0	0	6.06	0	1.14
TaCLE10-B	0.08	7.11	0	0	0	0	0.16	1.24	0	0.95
TaCLE10-D	0	0.83	0	0	0	0	0	0.53	0	0.15
TaCLE17-A	0.96	4.34	0.04	0	0	0	15.82	14.26	0	3.93
TaCLE17-B	0.09	1.57	0.05	0	0	0	3.49	6.11	0	1.26
TaCLE17-D	0.46	4.2	0.08	0.01	0	0.05	9.25	13.8	0	3.09
TaCLE19-A	0.09	13.66	0.03	0.02	0	0	2.68	60.87	0	8.6
TaCLE19-B	0.06	12.52	0.07	0.03	0	0.06	1.69	53.46	0	7.54
TaCLE19-D	0	14.79	0	0	0.23	0	2.5	58.04	0	8.4
TaCLE20-A	1.3	0.01	2.41	0.04	0.2	2.5	0	0	1.04	0.84
TaCLE20-B	0.57	0.03	0.94	0.03	0.04	0.51	0.02	0	0.67	0.31
TaCLE20-D	0.75	0.01	1.46	0.04	0.21	1.12	0	0	1.02	0.51
TaCLE21-A	0.01	1.49	0	0.04	0	0	1.43	2.39	0.16	0.61
TaCLE21-B	0.12	1.11	0.03	0.05	0	0	0.8	1.9	0.31	0.48
TaCLE21-D	0.09	2.72	0	0.05	0	0	3.05	3.35	0.16	1.05
TaCLE25-A	0.93	1.47	4.1	0.11	0.81	0.09	1.14	1.58	4.74	1.66
TaCLE25-B	0.8	2.37	2.71	0.06	0.45	0.17	1.02	1.1	4.11	1.42
TaCLE25-D	0.65	1.63	0.94	0.03	0.44	0.03	0.64	1.69	4.59	1.18
TaCLE27-A	0.14	0.35	0.92	0.01	0.02	0.35	0.02	0.04	0.16	0.22
TaCLE27-B	0.01	0.11	0.5	0	0	0	0.12	0	0	0.08
TaCLE27-D	0.1	0	0.08	0	0	0.27	0	0	0.11	0.06
TaCLE30-A	1.38	1.52	0.74	0	0.69	0.47	1.65	0.76	0.23	0.83
TaCLE30-B	0.27	0.49	0.46	0.12	0.23	0.33	0.58	0.45	0.26	0.35
TaCLE30-D	2.36	3.48	1.5	0.26	2.15	1.55	4.77	3.2	1.12	2.27
TaWOX2-A	0.08	0	0.52	0	0.19	0	0	0	4.03	0.54
TaWOX2-B	0.04	0	0.29	0	0.16	0	0.01	0	2.35	0.32
TaWOX2-D	0.1	0	0.48	0	0.1	0	0	0.01	3.87	0.51
TaWOX3-A	0.02	0	0.09	0	0.01	0	0	0	0.56	0.08
TaWOX3-B	0.02	0	0.05	0	0	0	0	0	0.47	0.06
TaWOX3-D	0.02	0	0.08	0	0.02	0	0	0	0.94	0.12
TaWOX4-A	0.39	0.05	0.06	0	0.18	0	0	0	0.64	0.15
TaWOX4-B	0.3	0	0.04	0	0.13	0	0	0	1.31	0.2
TaWOX4-D	0.39	0.01	0.05	0	0.13	0	0.03	0.04	1.87	0.28
TaWOX5-A	0.07	0.07	0.24	3.03	0.13	0.02	0	0.01	0.19	0.42
TaWOX5-B	0.07	0.03	0.11	1.1	0.18	0.01	0.01	0.04	0.09	0.18
TaWOX5-D	0.12	0.04	0.1	1.55	0.09	0	0.09	0.08	0.21	0.25
TaWOX9-A	0.05	1.26	0.01	0.01	0	0	0.9	0.92	0	0.35
TaWOX9-B	0.02	0.96	0.03	0.01	0	0	0.99	0.42	0	0.27
TaWOX9-D	0.03	0.82	0.02	0.01	0	0	0.6	0.3	0	0.2
TaWOX13-A	0	0	0.06	0.1	0	0	0	0	0	0.02
TaWOX13-B	0	0	0.08	0.03	0	0	0	0	0	0.01
TaWOX13-D	0	0	0.02	0.06	0	0	0	0	0	0.01
