# Supplementary material for: Phylogeny, chromosomal mapping and expression analyses of wheat CLAVATA pathway components suggest differential selection on receptor‐like kinases, CLEs and T3 WOXes
Source: Plant J. 2025 Dec 4;124(5):e70580. doi: 10.1111/tpj.70580 (PMC12677920; doi:10.1111/tpj.70580)
Supplement: Supplementary file 1 — Table S1. The species selected for sampling in tBLASTn searches and their respective genome assemblies and IDs. Five Triticeae species were selected, with rice (O. sativa), maize (Z. mays) and Arabidopsis included as outgroups. Table S2. List of CLV1 and BAM‐like sequences included in Figure 2 with the species of origin, gene ID and genomic location of Triticeae genes. Triticeae genes were named according to their homology to Arabidopsis CLV1 or BAM genes, following wheat gene nomenclature guidelines (Boden et al., 2023). Table S3. List of CLV2‐like sequences included in Figure 3 with the species of origin, gene ID and genomic location Triticeae genes were named for their homology to Arabidopsis CLV2, following wheat gene nomenclature guidelines (Boden et al., 2023). Table S4. List of CRN‐like sequences included in Figure 3 with the species of origin, gene ID and genomic location of Triticeae genes. Triticeae genes were named for their homology to Arabidopsis CRN, following wheat gene nomenclature guidelines (Boden et al., 2023). Table S5. List of RPK2‐like sequences included in Figure 4 with the species of origin, gene ID and genomic location of Triticeae genes. Triticeae genes were named following their homology to Arabidopsis RPK2, following wheat gene nomenclature guidelines (Boden et al., 2023). Table S6. List of CLE‐like sequences included in Figure 5 with the species of origin, gene ID and genomic location of Triticeae genes. T. aestivum genes were named following precedent (Li et al., 2019) and newly identified T. aestivum genes were named following homoeology to T. aestivum genes, or following wheat nomenclature guidelines (Boden et al., 2023). Table S7. List of Triticeae CLE‐like sequences not included in Figure 5 with the species of origin, gene ID and genomic location. Table S8. List of T3 WOX‐like sequences included in Figure 6, with the species of origin, gene ID and genomic location of Triticeae genes. T. aestivum genes were named following precedent [file TPJ-124-0-s001.zip › SI_dataset6_WOX.fa]

>2 dna:chromosome chromosome:IGDB:2:703254270:703256349:1
GARWTPTPEQVKILKDLYDCGIRSPTAEQIQRIAARLRQYGRIEGKNVFYWFQNHKARERQKKRTATAAAAVHPDASAGA
GNHGGAAAAAPTPWPAASFPFSTNQTPPMPELPLFP
>2 dna:chromosome chromosome:IGDB:2:717747532:717748526:1
TTRWNPSAEQIKVLEALYRGGMRTPNSAQIERITEELGRHGRIEGKNVFYWFQNHKARERQKQKRAALLSSSLPATATKD
GAGDKK-EACDDAVTSCKRQCRTWGDGHGDTLELFP
>2A dna:chromosome chromosome:Svevo.v1:2A:721812758:721814839:1
GARWTPTPEQVKILKDLYDCGIRSPTAEQIQRIAARLRQYGRIEGKNVFYWFQNHKARERQKKRTATAAAAVHPDASAGA
GNHGGAAAAAPTPWPAASFPFSTNQTPPMPELPLFP
>2A dna:chromosome chromosome:WEWSeq v.1.0:2A:717370716:717372795:1
GARWTPTPEQVKILKDLYDCGIRSPTAEQIQRIAARLRQYGRIEGKNVFYWFQNHKARERQKKRTATAAAAVHPDASAGA
GNHGGAAAAAPTPWPAASFPFSTNQTPPMPELPLFP
>2B dna:chromosome chromosome:IWGSC:2B:714777336:714779415:1
GARWTPTPEQVKILKDLYDCGIRSPTAEQIQRIAARLRQYGRIEGKNVFYWFQNHKARERQKKRAAAA-AAVHPDASAGA
GNHGGAATA-PTPWP-ASFPFSTNQT----ELPLFP
>2B dna:chromosome chromosome:Svevo.v1:2B:702358318:702360397:1
GARWTPTLEQVKILKDLYDCGIRSPTAEQIQRIAARLRQYGRIEGKNVFYWFQNHKARERQKKRAATAT-AVHPDASAGA
GNHGGGAAA-PTPWP-ASFPFSTNQTPPMPELPLFP
>2B dna:chromosome chromosome:WEWSeq v.1.0:2B:709748426:709750505:1
GARWTPTPEQVKILKDLYDCGIRSPTAEQIQRIAARLRQYGRIEGKNVFYWFQNHKARERQKKRAAAA-AAVHPDASAGA
GNHGGAATA-PTPWP-ASFPFSTNQT----ELPLFP
>2D dna:chromosome chromosome:Aet v4.0:2D:588432455:588434558:1
GARWTPTPEQVKILKDLYDCGIRSPTAEQIQRIAARLRQYGRIEGKNVFYWFQNHKARERQKKRATAA-AAVHPDASAGA
GSHGGATTA-PTPWPAAGFPFSTNQTPPMPELPLFP
>2D dna:chromosome chromosome:IWGSC:2D:590145872:590147955:1
SARWTPTPEQVKILKDLYDCGIRSPTAEQIQRIAARLRQYGRIEGKNVFYWFQNHKARERQKKRATAA-AAVHPDASAGA
GSHGGATTA-PTPWPAAGFPFSTNQTPPMPELPLFP
>AtaWOX13
NARWVPTREQIAVLEGLYRQGMRTPTAEEIHQVTARLQEHGPIEGKNVFYWFQNQKQKQQQQQRRPQPLVQLQAPPAPHP
NLETMAHGNIQAQAQAQAAMYFQTAASKNSLLNLFP
>AtaWOX14
NAHWVPTREQLAVLEGLYRQGMRTPTAEKIHQVTARLQEHGPIEGKSVFHWFQNQQVRLRQREKRPQPLAQLQAPPAPIM
YPSAEMMAHGNIQAQAQAAMYYQAASLNNSLLNLFP
>AtaWOX2
----CPTPEQLMILEEMYRGGLRTPNASQIQQITAHLAHYGRIEGKNVFYWFQNHKARDRQKLRRRLCMGAVPPPLLQAY
PFAAVPASRCADPSPPKTPLSFHHQGGGIVTLDLFP
>AtaWOX3
STRWCPTPEQLMILEEMYRSGVRTPNAAEIQQITAHLAYYGRIEGKNVFYWFQNHKARERQRLRRRLCAAAPPPPPPPQE
TAAAGALPVSGLEFAGKTSQQQEWMAQQQMTLELFP
>AtaWOX4
TTRWNPSAEQIKVLEALYRGGMRTPNSAQIERITEELGRHGRIEGKNVFYWFQNHKARERQKQKRAALLSSSLPATA-TK
DGAGDKKEDCDEATNSCKRRCMKWSAGHGDTLELFP
>AtaWOX5-1
NARWTPTKEQVGVLEGLYRQGLRTPTAEQIQQVTARLQKHGPIEGKNVFYWFQNHKARQRQRQKRPQPLSSATTPDPPML
HPRVEAVAHDKAQTQAQATMYHQAAAPNSATLNLFP
>AtaWOX5-2
NARWTPTKEQIGMLEGLYRQGLRTPTAEQIQQVTARLQKHVPIEGKNVF-------------------------------
------------------------------------
>AtaWOX9
CGRWNPTAEQVKVLTELFRAGLRTPSTEQIQRISTHLSAFGKVESKNVFYWFQNHKARERHHHKKRRRVASCSPDSSSTG
RAAAAEPADLVLQPPESKREARGYNHHPRITLELFP
>AtWOX1
SSRWNPTPDQLRVLEELYRQGTRTPSADHIQQITAQLRRYGKIEGKNVFYWFQNHKARERQKRREETVLCDTQPEKPSYS
SSHHHHQRNLILNSPTVSSNMSNSNNAVSATLELFP
>AtWOX2
SSRWNPTKDQITLLENLYKEGIRTPSADQIQQITGRLRAYGHIEGKNVFYWFQNHKARQRQKQKQERMARFFYPPPCSMI
PSGGYEKRTVTQHQKQLSDIRTTAATRMPITLPLFP
>AtWOX3
STRWCPTPEQLMILEEMYRSGIRTPNAVQIQQITAHLAFYGRIEGKNVFYWFQNHKARDRQKLRKPKPINHHRPYDHMCT
KSGAEEILMQKSITGPNSSYGRDWMMMMDMTLELFP
>AtWOX4
GTRWNPTQEQIGILEMLYKGGMRTPNAQQIEHITLQLGKYGKIEGKNVFYWFQNHKARERQKQK---RNGVFNPSVTMDI
MREPMVEKEELVEENEYKRTCRSWGFENLETLELFP
>AtWOX5
CGRWNPTVEQLKILTDLFRAGLRTPTTDQIQKISTELSFYGKIESKNVFYWFQNHKARERQKRR-----HHHQPSTR-DV
FEISEEDCQEEEKVI---------------TLQLFP
>AtWOX6
TLRWNPTPEQITTLEELYRSGTRTPTTEQIQQIASKLRKYGRIEGKNVFYWFQNHKARERLKRRRREGGRVDQTKLCPNA
NNEDHGTTEESDQRASEVGKYATWRNLVTWTLNLFP
>AtWUS
STRWTPTTEQIKILKELYNNAIRSPTADQIQKITARLRQFGKIEGKNVFYWFQNHKARERQKKRSSSPNPMQRPANSVGY
MSSHVYGSMEQDCSMNYNNVGGGWANMDHHTLPLFP
>HB-3-201 peptide: AT2G33880.1 pep:protein_coding
KPRWNPKPEQIRILEAIFNSGMVNPPREEIRRIRAQLQEYGQVGDANVFYWFQNRKSRSKLRLLHNHSKHSLPQTQPQPQ
PQPPEPAFLTSYHHQQHLSEKEVET-----------
>LOC_Os01g62310.1.1 peptide: LOC_Os01g62310.1 pep:protein_coding
NARWTPTKEQIAVLEGLYRQGLRTPTAEQIQQITARLREHGHIEGKNVFYWFQNHKARQRQKQK----------------
------------------PATTTT------TLQLFP
>OsWOX3a
STRWCPTPEQLMILEEMYRSGVRTPNAAEIQQITAHLAYYGRIEGKNVFYWFQNHKARERQRLRRRLCAPPAPTAAAAHH
HPYAAAAAAQSHHLQQQQQQQAEWPAAVDYTLELFP
>OsWOX3b
TTRWCPTPEQLMMLEEMYRGGLRTPNAAQIQQITAHLSTYGRIEGKNVFYWFQNHKARDRQKLRRRLCIPQLLPPLHPAA
PPPPRTSPAASPLFHYNQGGGGVVLPAAEATLDLFP
>OsWOX4
TTRWNPSAEQIKVLEMLYRGGMRTPNSVQIERITEELGKYGRIEGKNVFYWFQNHKARERQKQKRAALLPSLLPATANTK
EAPEKKEKDVEDGLASCKRRCKAWGDGAGDTLELFP
>OsWOX9
CGRWNPTAEQVKVLTELFRAGLRTPSTEQIQRISTHLSAFGKVESKNVFYWFQNHKARERHHHKKRRR-GASSPDSGSGR
AAAHEGDADLVLQPPESKREARSYGHHHRLTLELFP
>OsWUS
GTRWTPTTEQIKILRELYSCGIRSPNSEQIQRIAAMLRQYGRIEGKNVFYWFQNHKARERQKKR-LTTLVLSLSPTAAQD
YMGVSGVGCAAGAAPTPWAMTTTT------TLPLFP
>TaWOX13-A
NARWVPTREQIAVLEGLYRQGMRTPTAEEIHQVTARLQEHGPIEGKNVFYWFQNQKQKQQQQQRRPQPLVQLQAPPAPLM
HSNLETMAHGNIQAQAQAAMYFQTTASNNSLLNLFP
>TaWOX13-B
NARWVPTREQIAVLEGLYRQGMRTPTAEEVHQVTARLQEHGPIEGKNVFYWFQN-RLRQKQKQQRPQPLVQLQAPPAPLT
NPNVGTMAHGNIQAQAQATMYFQTAASNNSLLNLFP
>TaWOX13-D
NARWVPTREQIAVLEGLYRQGMRTPTAEEIHQVTARLQEHGPIEGKNVFYWFQNQKQKQQQQQRRPQPLVQLQAPPAPLM
HPNLETMAHGNIQAQAQAAMYFQTATSKNSLLNLFP
>TaWOX14-A1
NARWVPTREQIALLEGLYRQGMRTPTAKEIHQVTARLQEHGPIEGKNVFYWFQN-RLRQKQKQQRPQPLVQLQAPPAPIM
YPSAEMMAHGNVQAQAQAAMYYQAASPNNSLLNLFP
>TaWOX14-A2
NTHWVPTREQLAVLEGLYRQGMRTPTAEEIHQVMARLQEHGPIDGKNVFHWFQNQQVRLRQREKRPHPLVQLQAPPAPIM
YPSVEMMGHGNVHAQAHAAMYYQAASPNNSLLNLFP
>TaWOX14-B
NARWVPTREQLAVLEGLYRQGMRTPAAEEIHQVTARLQEHGPIEGKNVFHWFQNQQVRLRQREKRPQPLVQLQAPPAPIV
YPSAEMMAHGNVHAQAQAAMYYRAAFSNDSLLNLFP
>TaWOX14-D1
NACWVPTREQITVLEGLYRQGMRTPTAEEIHQVTARLQEHGPIEGKNVFYWFQN-RLRQKQKQQRPQPLVQLQAPPAPIM
YPTAEMMAHGNVQAQAQAAMYYQAASPNNSLLNLFP
>TaWOX14-D2
NAHWVPTREQLAVLEGLYRQGMRTPTAEKIHQVTARLQEHGPIEGKSVFHWFQNQQVRLRQREKRPQPLAQLQAPPAPIM
YPSAEMMAHGNVQAQAQAAMYYQAASLNNSLLNLFP
>TaWOX2-A
TTRWCPTPEQLMILEEMYRGGLRTPNASQIQQITAHLAHYGRIEGKNVFYWFQNHKARDRQKLRRRLCMGAVPPPLLQAY
PFAGVPASRCAEPSPPNTPLSFHHQGGGVVTLDLFP
>TaWOX2-B
TTRWCPTPEQLMILEEMYRGGLRTPNASQIQQITAHLVHYGRIEGKNVFYWFQNHKARDRQKLRRRLCMGAVPPPLLQAY
PFAAVPASRCADPSPPNTPLSFHHQGGGVVTLDLFP
>TaWOX2-D
TTRWCPTPEQLMILEEMYRGGLRTPNASQIQQITAHLAHYGRIEGKNVFYWFQNHKARDRQKLRRRLCMGAVPPPLLQAY
PFAAVPASRCADPSPPKTPLSFHHQGGGIVTLDLFP
>TaWOX3-A
STRWCPTPEQLMILEEMYRSGVRTPNAAEIQQITAHLAYYGRIEGKNVFYWFQNHKARERQRLRRRLCAPAAPPPPPPQE
TAAGGALPVSGLEFAGKTSQQQEWMTQQQMTLELFP
>TaWOX3-B
STRWCPTPEQLMILEEMYRSGVRTPNAAEIQQITAHLAYYGRIEGKNVFYWFQNHKARERQRLRRRLCAPAAPPPPPPQE
TAAAGALPVSGLEFAGKTSQQQEWMMQQQMTLELFP
>TaWOX3-D
STRWCPTPEQLMILEEMYRSGVRTPNAAEIQQITAHLAYYGRIEGKNVFYWFQNHKARERQRLRRRLCAAAPPPPPPPQE
TAAAGALPVSGLEFAGKTSQQQEWMAQEQMTLELFP
>TaWOX4-A
TTRWNPSAEQIKVLEALYRGGMRTPNSAQIERITEELGRHGRIEGKNVFYWFQNHKARERQKQKRAALLSSSLPATATKD
GAGDKK-EACDDAVTSCKRQCRTWGDGHGDTLELFP
>TaWOX4-B
TTRWNPSAEQIKVLEALYRGGMRTPNSAQIERITEELGRHGRIEGKNVFYWFQNHKARERQKQKRAALLSSSPPATATKD
GAGDDEKEACDDETMRCKRRCRTWGDGHGDTLELFP
>TaWOX4-D
TTRWNPSAEQIKVLEALYRGGMRTPNSAQIERITEELGRHGRIEGKNVFYWFQNHKARERQKQKRAALLSSSLPATATKD
GAGDKK-EDCDEATNSCKRRCMTWSAGHGDTLELFP
>TaWOX5-A
NARWTPTKEQVSVLEGLYRQGLRTPTAEQIQQVTARLQKHGPIEGKNVFYWFQNHKARQRQRQKRPQPLPSATTPDPPML
HPRVEAVAHDKVPTQAQATMYHQAAAPNSATLNLFP
>TaWOX5-B
NARWTPTKEQVGVLEGLYRQGLRTPTAEQIQQVTARLQKHGPIEGKNVFYWFQNHKARQRQRQKRPQPLSSATPPDLPML
YPGVEAVAHDKVQTQAPATMYHQAPAQNNATLNLFP
>TaWOX5-D
NARWTPTKEQVGVLEGLYRQGLRTPTAEQIQQVTARLQKHGPIEGKNVFYWFQNHKARQRQRQKRPQPLSSATTPDPPML
HPRVEAVAHDKAQTQAQATMYHQAAAPNSATLNLFP
>TaWOX9-A
CGRWNPTAEQVKVLTELFRAGLRTPSTEQIQRISTHLSAFGKVESKNVFYWFQNHKARERHHHKKRRRVASCSPDSSSRA
AGRDAEPADLVLQPPESKREARGYNHHPRITLELFP
>TaWOX9-B
CGRWNPTAEQVKVLTELFRAGLRTPSTEQIQRISTHLSAFGKVESKNVFYWFQNHKARERHHHKKRRRVASCSPDSSSSG
RAAAAEPADLVLQPPESKREARGYNHHPRITLELFP
>TaWOX9-D
CGRWNPTAEQVKVLTELFRAGLRTPSTEQIQRISTHLSAFGKVESKNVFYWFQNHKARERHHHKKRRRVASCSPDSSSTG
RAAAAEPADLVLQPPESKREARGYNHHPRITLELFP
>TaWUS-A
GARWTPTPEQVKILKDLYDCGIRSPTAEQIQRIAARLRQYGRIEGKNVFYWFQNHKARERQKKRTATAAAAVHPDASAGA
GNHGGAAAAAPTPWPAASFPFSTNQTPPMPELPLFP
>TdiWOX14-A2
NTHWVPTREQLAVLEGLYRQGMRTPTAEEIHQVMARLQEHGPIDGKNVFHWFQNQQVRLRQREKRPHPLVQLQAPPAPIM
YPSVEMMGHGNVHAQAHAAMYYQAASPNNSLLNLFP
>TdiWOX14-B
NARWVPTREQLAVLEGLYRQGMRTPAAEEIHQVTARLQEHGPIEGKNVFHWFQNQQVRLRQREKRPQPLVQLQAPPAPIV
YPSAEMMAHGNVHAQAQAAMYYRAAFSNDSLLNLFP
>TdiWOX2-A peptide: TRIDC1AG007150.1 pep:protein_coding
TTRWCPTPEQLMILEEMYRGGLRTPNASQIQQITAHLAHYGRIEGKNVFYWFQNHKARDRQKLRRRLCMGAVPPPLLQAY
PFAGVPASRCAEPSPPNTPLSFHHQGGGVVTLDLFP
>TdiWOX2-B peptide: TRIDC1BG009160.2 pep:protein_coding
ATRWCPTPEQLMILEEMYRGGLRTPNASQIQQITAHLAHYGRIEGKNVFYWFQNHKARDRQKLRRRLCMGAVPPPLLYAY
PFAAVPASRCADPSPPNTPLSFHHQGGGVVTLDLFP
>TdiWOX3-A
STRWCPTPEQLMILEEMYRSGVRTPNAAEIQQITAHLAYYGRIEGKNVFYWFQNHKARERQRLRRRLCAPAAPPPPPPQE
TAAGGALPVSGLEFAGKTSQQQEWMTQQQMTLELFP
>TdiWOX3-B
STRWCPTPEQLMILEEMYRSGVRTPNAVEIQQITAHLAYYGRIEGKNVFYWFQNHKARERQRLRRRLCAPAAPPPPPPQE
TAAAGALPVSGLEFAGKTSQQQEWMMQQQMTLELFP
>TdiWOX4-A peptide: TRIDC2AG072250.3 pep:protein_coding
TTRWNPSAEQIKVLEALYRGGMRTPNSAQIERITEELGRHGRIEGKNVFYWFQNHKARERQKQKRAALLSSSLPATATKD
GAGDKK-EACDDAVTSCKRQCRTWGDGHGDTLELFP
>TdiWOX4-B
TTRWNPSAEQIKVLEALYRGGMRTPNSAQIERITEELGRHGRIEGKNVFYWFQNHKARERQKQKRAALLSSSPPATATKD
GAGDDEKEACDDETMRCKRRCRTWGDGHGDTLELFP
>TdiWOX5-A
NARWTPTKEQVSVLEGLYRQGLRTPTAEQIQQVTARLQKHGPIEGKNVFYWFQNHKARQRQRQKRPQPLPSATTPDPPTC
RRRHRRRCCTREWRRWRMTRSRRRHRP---------
>TdiWOX5-B
NARWTPTKEQVGVLEGLYRQGLRTPTAEQIQQVTARLQKHGPIEGKNVFYWFQNHKARQRQRQKRPQPLSSATPPDLPML
YPGVEAVAHDKVQTQAPATMYHQAPAQNNATLNLFP
>TdiWOX9-A_0
CGRWNPTAEQVKVLTELFRAGLRTPSTEQIQRISTHLSAFGKVESKNVFYWFQNHKARERHHHKKRRRVASCSPDSSSSG
RAAAAEPADLVLQPPESKREARGYNHHPRITLELFP
>TduWOX13-A
NARWVPTREQIAVLEGLYRQGMRTPTAEEIHQVTARLQEHGPIEGKNVFYWFQNQKQKQQQQQRRPQPLVQLQAPPAPLM
HSNLETMAHGNIQAQAQAAMYFQTTASNNSLLNLFP
>TduWOX13-B
NARWVPTREQIAVLEGLYRQGMRTPTAEEVHQVTARLQEHGPIEGKNVFYWFQN-RLRQKQKQQRPQPLVQLQAPPAPLT
NPNVGTMAHGNIQAQAQAAMYFQTAASNNSLLNLFP
>TduWOX14-A1
NARWVPTREQIALLEGLYRQGMRTPTAKEIHQVTARLQEHGPIEGKNVFYWFQN-RLRQKQKQQRPQPLVQLQAPPAPIM
YPSAEMMAHGNVQAQAQAAMYYQAASPNNSLLNLFP
>TduWOX14-A2
NTHWVPTREQLAVLEGLYRQGMRTPTAEEIHQVMARLQEHGPIDGKNVFHWFQNQQVRLRQREKRPHPLVQLQAPPAPIM
YPSVEMMGHGNVHAQAHAAMYYQAASPNNSLLNLFP
>TduWOX14-B
NARWVPTREQLAVLEGLYRQGMRTPAAEEIHQVTARLQEHGPIEGKNVFHWFQNQQVRLRQREKRPQPLVQLQAPPAPIV
YPSAEMMAHGNVHAQAQAAMYYRAAFSNDSLLNLFP
>TduWOX2-A
TTRWYPTPEQLMILEEMYRGGLRTPNASQIQQITAHLAHYGRIEGKNVFYWFQNHKARDRQKLRRRLCMGAVPPPLLQAY
PFAGVPASRCAEPSPPNTPLSFHHQGGGVVTLDLFP
>TduWOX2-B
TTRWCPTPEQLMILEEMYRGGLRTPNASQIQQITAHLAHYGRIEGKNVFYWFQNHKARDRQKLRRRLCMGAVPPPLLQAY
PFAAVPASRCADPSPPNTPLSFHHQGGGVVTLDLFP
>TduWOX3-A
STRWCPTPEQLMILEEMYRSGVRTPNAAEIQQITAHLAYYGRIEGKNVFYWFQNHKARERQRLRRRLCAPAAPPPPPPQE
TAAGGALPVSGLEFAGKTSQQQEWMTQQQMTLELFP
>TduWOX3-B
STRWCPTPEQLMILEEMYRSGVRTPNAAEIQQITAHLAYYGRIEGKNVFYWFQNHKARERQRLRRRLCAPAAPPPPPPQE
TAAAGALPVSGLEFAGKTSQQQEWMMQQQMTLELFP
>TduWOX4-B
TTRWNPSAEQIKVLEALYRGGMRTPNSAQIERITEELGRHGRIEGKNVFYWFQNHKARERQKQKRAALLSSSPPATATKD
GAGDDEKEACDDETMRCKRRCRTWGDGHGDTLELFP
>TduWOX5-A
NARWTPTKEQVSVLEGLYRQGLRTPTAEQIQQVTARLQKHGPIEGKNVFYWFQNHKARQRQRQKRPQPLPSATTPDPPML
HPRVEAVAHDKVPTQAQATMYHQAAAPNSATLNLFP
>TduWOX5-B
NARWTPTKEQVGVLEGLYRQGLRTPTAEQIQQVTARLQKHGPIEGKNVFYWFQNHKARQRQRQKRPQPLSSATPPDLPML
YPGVEAVAHDKVQTQAPATMYHQAPAQNNATLNLFP
>TduWOX9-A
CGRWNPTAEQVKVLTELFRAGLRTPSTEQIQRISTHLSAFGKVESKNVFYWFQNHKARERHHHKKRRRVASCSPDSSSRA
AGRDAEPADLVLQPPESKREARGYNHHPRITLELFP
>TduWOX9-B
CGRWNPTAEQVKVLTELFRAGLRTPSTEQIQRISTHLSAFGKVESKNVFYWFQNHKARERHHHKKRRRVASCSPDSSSSG
RAAAAEPADLVLQPPESKREARAYNHHPRITLELFP
>TRIDC3AG051560_1
NARWVPTREQIAVLEGLYRQGMRTPTAEEIHQVTARLQEHGPIEGKNVFYWFQNQKQKQQQQQRRPQPLVQLQAPPAPLM
HSNLETMAHGNIQAQAQAAMYFQTTASNNSLLNLFP
>TRIDC3AG052920.2
CGRWNPTAEQVKVLTELFRAGLRTPSTEQIQRISTHLSAFGKVESKNVFYWFQNHKARERHHHKKRRRVASCSPDSSSRA
AGRDAEPADLVLQPPESKREARGYNHHPRI------
>TRITD2Av1G275690.1_*
TTRWNPSAEQIKVLEALYRGGMRTPNSAQIERITEELGRHGRIEGKNVFYWFQNHKARERQKQKRAALLSSSLPATATKD
GAGDK-KEACDDAVTSCKRQCRTWGDGHGDTLELFP
>TuUngrouped_contig_6324 dna:scaffold scaffold:IGDB:TuUngrouped_contig_6324:12106:14088:1
RRRRVPTREQIAVLEGLYRQGMRTPTAEEIHQVTARLQEHGPIEGKNVFYWFQNQKQKQQQQQRRPQPLVQLQAPPAPLM
HPNLETMAHGNIQAQAQAAMYFQTTASNNSLLNLFP
>TuWOX3
STRWCPTPEQLMILEEMYRSGVRTPNAAEIQQITAHLAYYGRIEGKNVFYWFQNHKARERQRLRRRLCAPAAPPPPPPQE
TAAGGALPVSGLEFAGKTSQQQEWMTQQQM------
>TuWOX5
NARWTPTKEQVSVLEGLYRQGLRTPTAEQIQQVTARLQKHGPIEGKNVFYWFQNHKARQRQRQKRPQPLPSATTPDPPML
HPRVEAVAHDKVPTQAQATMYHQAAAPNSATLNLFP
>TuWOX9
CGRWNPTAEQVKVLTELFRAGLRTPSTEQIQRISTHLSAFGKVESKNVFYWFQNHKARERHHHKKRRRVASCSPDSSSRA
AGRDAEPADLVLQPPESKREARGYNHHPRITLELFP
>WOX7-201 peptide: AT5G05770.1 pep:protein_coding_1
CGRWNPTVEQVKLLTDLFKAGLRTPSTDQIQKISMELSFYGKIESKNVFYWFQNHKARERQKCR----------------
------------------------------------
>WOX8-201 peptide: AT5G45980.1 pep:protein_coding
KPRWNPKPEQIRILESIFNSGTINPPREEIQRIRIRLQEYGQIGDANVFYWFQNRKSRAKHKLRVHHKSPKMSKKDKTVI
PSTDLETNENFDKIPAINLYGGDGNNVYPV------
>Zm00001d052598_T001 peptide: CDS:Zm00001d052598_P001 pep:protein_coding
STRWCPTPEQLMILEEMYRSGVRTPNAAEIQQITAHLAYYGRIEGKNVFYWFQNHKARERQRLRRRLCATAAAPASSPNS
SATLLAPPAAGGSSAPCVHP----------TLDLFP
>Zm00001eb067310 T001
GSRWTPTPEQIRILKELYGCGIRSPNSEQIQRITAMLRQHGKIEGKNVFYWFQNHKARERQKRRSAHRLYAGGNGSAVED
PMAALALAPKVTRAP---------------TLPLFP
>Zm00001eb092480 T001
STRWCPTPEQLMILEEMYRSGVRTPNAAEIQQITAHLAYYGRIEGKNVFYWFQNHKARERQRLRYAQQQAGVHPAVMQMV
DLAAARAGGGNKATAAGSGAYGGGAGLYNSTLDLFP
>Zm00001eb147630 T001
CGRWNPTAEQVKVLTELFRAGLRTPSTEQIQRISTHLSAFGKVESKNVFYWFQNHKARERHHHKKRRRGSGSGRGSNNSQ
SHDADADADLVLQPPESKREARSYGHHHRLTLELFP
>Zm00001eb265710 T001
STRWCPTPEQLMILEDMYRGGLRTPNASQIQQITAHLACYGRIEGKNVFYWFQNHKARDRQKMRRRLCMAAFLAAPPPAF
AAPASRCAGNATPPSPTTQLFHYQGGGGLVTLDLFP
>Zm00001eb367200 T001
CGRWNPTPEQVKVLTELFRAGLRTPSTDQIQRISAHLGAFGKVESKNVFYWFQNHKARERHHKKKKRRRSSSSPDSGSAA
ADADLVLQPSPGRSKSKREARRSYGGGHHRTLELFP
>Zm00001eb367990 T001
AARWNPTKEQVAVLEGLYEHGLRSPSAEQIQQIADRLREHGHIEGKSVFYWFQNHRARLRQRQKRPPPLTMPAPPPPTYQ
QYPRMEVGQDKTTTPPAATFQQAAAAPRGATLQLFP
>Zm00001eb432140 T001
TTRWNPSPDQIRVLEMLYRGGMRTPNSFQIEQITEELGKYGRIEGKNVFYWFQNHKARERQKQKRAALLSTLLPPAAETK
EGVETKKEEACEDASSRKRRCRAWEDVVVHTLELFP
>Zm00001eb433010 T001
GSRWTPTPEQIRMLKELYGCGIRSPSSEQIQRITAMLRQHGKIEGKNVFYWFQNHKARERQKRRSQLGVGSAGLLDTSIM
AAAAAAARVATTRA----------------TLPLFP
>ZmWOX2a peptide: Zm00001eb148390_P003 pep:protein_coding
NARWNPTKEQVAVLEGLYEHGLRTPSAEQIQQITGRLREHGAIEGKNVFYWFQNHKARQRQRQKRPPPLAIPMPMAPPYY
YPQPQQQQQQQVTVMYQYPRMEVAGQDKMMTLQLFP
