# Supplementary material for: Phylogeny, chromosomal mapping and expression analyses of wheat CLAVATA pathway components suggest differential selection on receptor‐like kinases, CLEs and T3 WOXes
Source: Plant J. 2025 Dec 4;124(5):e70580. doi: 10.1111/tpj.70580 (PMC12677920; doi:10.1111/tpj.70580)
Supplement: Supplementary file 1 — Table S1. The species selected for sampling in tBLASTn searches and their respective genome assemblies and IDs. Five Triticeae species were selected, with rice (O. sativa), maize (Z. mays) and Arabidopsis included as outgroups. Table S2. List of CLV1 and BAM‐like sequences included in Figure 2 with the species of origin, gene ID and genomic location of Triticeae genes. Triticeae genes were named according to their homology to Arabidopsis CLV1 or BAM genes, following wheat gene nomenclature guidelines (Boden et al., 2023). Table S3. List of CLV2‐like sequences included in Figure 3 with the species of origin, gene ID and genomic location Triticeae genes were named for their homology to Arabidopsis CLV2, following wheat gene nomenclature guidelines (Boden et al., 2023). Table S4. List of CRN‐like sequences included in Figure 3 with the species of origin, gene ID and genomic location of Triticeae genes. Triticeae genes were named for their homology to Arabidopsis CRN, following wheat gene nomenclature guidelines (Boden et al., 2023). Table S5. List of RPK2‐like sequences included in Figure 4 with the species of origin, gene ID and genomic location of Triticeae genes. Triticeae genes were named following their homology to Arabidopsis RPK2, following wheat gene nomenclature guidelines (Boden et al., 2023). Table S6. List of CLE‐like sequences included in Figure 5 with the species of origin, gene ID and genomic location of Triticeae genes. T. aestivum genes were named following precedent (Li et al., 2019) and newly identified T. aestivum genes were named following homoeology to T. aestivum genes, or following wheat nomenclature guidelines (Boden et al., 2023). Table S7. List of Triticeae CLE‐like sequences not included in Figure 5 with the species of origin, gene ID and genomic location. Table S8. List of T3 WOX‐like sequences included in Figure 6, with the species of origin, gene ID and genomic location of Triticeae genes. T. aestivum genes were named following precedent [file TPJ-124-0-s001.zip › SI_dataset1_CLV1_BAM_final-2.fa]

>TraesCS4A02G224800.1 cds:protein coding
LPSLEVFDAYDNNFSSSLPAGVTALPRLRYLDLGGNYFSGVIPASYGGMLALEYLSLNGNNLQGAIPPELGNLTSLRELY
LGYYNAFDGGIPPELGRLRNLTMLDVSNCGLTGSIPSELGELASLDTLFLHTNQLTGEIPPELGNLTALTRLDLSNNALT
GEVPSTLASLTSLRLLNLFLNRLHGPVPDFVAAMPRLETLQLFMNNLTGRVPAGLGASAALRLVDLSSNRLTGMIPEMLC
SSGELHTAILMNNFLFGPIPGALGSCASLTRVRFGHNYLNGSIPAGFLYLPRLNLLELQNNLLSGPVPSTLTGSELAQLN
LSNNLLSGPLPAALANLSALQTLLVSNNRLAGAVPPEVGELRLLVKLDLSGNELSGPIPEAIGRCGQLTYIDLSTNKLSG
PIPEAIAGIRVLNYLNLSRNQLEESIPAAIGAMSSLTAADFSYNDLSGQLPDTGQLRYLNETAFAGNPRLCGPVLNPCDA
GSTPRRATAGDYKLVFALGLLACSVIFAAAAVLRARSYPGGGPDGWRFTAFHKVDFGIAEVIECMKDGNVVGRGGAGVVY
AGRARSGGAIAVKRLGGGRDHGFRAEIRTLGSIRHRNIVRLLAFCTNQEANVLVYEYMGGGSLGEVLHGKGGGFLAWDRR
YRIALEAARGLCYLHHDCSPMIVHRDVKSNNILLGDGLEAHVADFGLAKFLRGASECMSAVAGSYGYIAPEYAYTLRVDE
KSDVYSFGVVLLELVTGRRPVGDFGEGVDIVQWAKRVTGRRESVPKVVDRRLSTVPMDEVSHLFFVSMLCVQENSVERPT
MREVVQMLS
>TuG1812G0400000943.01.T01
LPSLEVFDAYDNNFSSSLPAGVTALPRLRYLDLGGNYFSGVIPASYGGMLALEYLSLNGNNLQGTIPPELGNLTSLRELY
LGYYNAFDGGIPPELGRLRNLTMLDVSNCGLTGSIPSELGELASLDTLFLHTNQLTGEIPPELGNLTALTRLDLSNNALT
GEVPSTLASLTSLRLLNLFLNRLHGPVPDFVAAMPRLETLQLFMNNLTGRVPAGLGASAALRLVDLSSNRLTGMIPEMLC
SSGELHTAILMNNFLFGPIPGALGSCASLTRVRFGHNYLNGSIPAGFLYLPRLNLLELQNNLLSGPVPSTLTGSELAQLN
LSNNLLSGPLPAALANLSALQTLLVSNNRLAGAVPPEVGELRLLVKLDLSGNELSGPIPEAIGRCGQLTYIDLSTNKLSG
PIPEAIAGIRVLNYLNLSRNQLEESIPAAIGAMSSLTAADFSYNDLSGQLPDTGQLRYLNETAFAGNPRLCGPVLNPCDA
GSTPRRATAGDYKLVFALGLLACSVIFAAAAVLRARSYPGGGPDGWRFTAFHKVDFGIAEVIECMKDGNVVGRGGAGVVY
AGRARSGGAIAVKRLGGGRDHGFRAEIRTLGSIRHRNIVRLLAFCTNQEANVLVYEYMGGGSLGEVLHGKGGGFLAWDRR
YRIALEAARGLCYLHHDCSPMIVHRDVKSNNILLGDGLEAHVADFGLAKFLRGASECMSAVAGSYGYIAPEYAYTLRVDE
KSDVYSFGVVLLELVTGRRPVGDFGEGVDIVQWAKRVTGRRESVPKVVDRRLSTVPMDEVSHLFFVSMLCVQENSVERPT
MREVVQMLS
>TRIDC4AG035800.2 cds:protein coding
LPSLEVFDAYDNNFSSSLPAGVTALPRLRYLDLGGNYFSGVIPASYGGMLALEYLSLNGNNLQGAIPPELGNLTSLRELY
LGYYNAFDGGIPPELGRLRNLTMLDVSNCGLTGSIPSELGELASLDTLFLHTNQLTGEIPPELGNLTALTRLDLSNNALT
GEVPSTLASLTSLRLLNLFLNRLHGPVPDFVAAMPRLETLQLFMNNLTGRVPAGLGASAALRLVDLSSNRLTGMIPEMLC
SSGELHTAILMNNFLFGPIPGALGSCASLTRVRFGHNYLNGSIPAGFLYLPRLNLLELQNNLLSGPVPSTLTGSELAQLN
LSNNLLSGPLPAALANLSALQTLLVSNNRLAGAVPPEVGELRLLVKLDLSGNELSGPIPEAIGRCGQLTYIDLSTNKLSG
PIPEAIAGIRVLNYLNLSRNQLEESIPAAIGAMSSLTAADFSYNDLSGQLPDTGQLRYLNETAFAGNPRLCGPVLNPCDA
GSTPRRATAGDYKLVFALGLLACSVIFAAAAVLRARSYPGGGPDGWRFTAFHKVDFGIAEVIECMKDGNVVGRGGAGVVY
AGRARSGGAIAVKRLGGGRDHGFRAEIRTLGSIRHRNIVRLLAFCTNQEANVLVYEYMGGGSLGEVLHGKGGGFLAWDRR
YRIALEAARGLCYLHHDCSPMIVHRDVKSNNILLGDGLEAHVADFGLAKFLRGASECMSAVAGSYGYIAPEYAYTLRVDE
KSDVYSFGVVLLELVTGRRPVGDFGEGVDIVQWAKRVTGRRESVPKVVDRRLSTVPMDEVSHLFFVSMLCVQENSVERPT
MREVVQMLS
>TRITD4Av1G167400.1 cds:protein coding
LPSLEVFDAYDNNFSSSLPAGVTALPRLRYLDLGGNYFSGVIPASYGGMLALEYLSLNGNNLQGAIPPELGNLTSLRELY
LGYYNAFDGGIPPELGRLRNLTMLDVSNCGLTGSIPSELGELASLDTLFLHTNQLTGEIPPELGNLTALTRLDLSNNALT
GEVPSTLASLTSLRLLNLFLNRLHGPVPDFVAAMPRLETLQLFMNNLTGRVPAGLGASAALRLVDLSSNRLTGMIPEMLC
SSGELHTAILMNNFLFGPIPGALGSCASLTRVRFGHNYLNGSIPAGFLYLPRLNLLELQNNLLSGPVPSTLTGSELAQLN
LSNNLLSGPLPAALANLSALQTLLVSNNRLAGAVPPEVGELRLLVKLDLSGNELSGPIPEAIGRCGQLTYIDLSTNKLSG
PIPEAIAGIRVLNYLNLSRNQLEESIPAAIGAMSSLTAADFSYNDLSGQLPDTGQLRYLNETAFAGNPRLCGPVLNPCDA
GSTPRRATAGDYKLVFALGLLACSVIFAAAAVLRARSYPGGGPDGWRFTAFHKVDFGIAEVIECMKDGNVVGRGGAGVVY
AGRARSGGAIAVKRLGGGRDHGFRAEIRTLGSIRHRNIVRLLAFCTNQEANVLVYEYMGGGSLGEVLHGKGGGFLAWDRR
YRIALEAARGLCYLHHDCSPMIVHRDVKSNNILLGDGLEAHVADFGLAKFLRGASECMSAVAGSYGYIAP----------
---------------------GTY----------------------------EHVSLHTHVLVFCL--------------
---------
>TRITD1Bv1G074140.1 cds:protein coding
LPSLEVFDAYDNNFSSSLPAGVTALPRLRYLDLGGNYFSGVIPASYGGMLALEYLSLNGNNLQGAIPPELGNLTSLRELY
LGYYNAFDGGIPPELGRLRNLTMLDVSNCGLTGSIPSELGELASLDTLFLHTNQLTGEIPPELGNLTALTRLDLSNNALT
GEVPSTLASLTSLRLLNLFLNRLHGPVPDFVAAMPRLETLQLFMNNLTGRVPAGLGASAALRLVDLSSNRLTGMIPEMLC
SSGELHTAILMNNFLFGPIPGALGSCASLTRVRFGHNYLNGSIPAGFLYLPRLNLLELQNNLLSGPVPSTLTGSELAQLN
LSNNLLSGPLPAALANLSALQTLLVSNNCLAGAVPPEVGELRLLVKLDLSGNELSRPIPEAIGRCGQLTYIDLSTNKLSG
PIPEAIAGIRVLNYLNLSRNQLEESIPAAIGAMSSLTAADFSYNDLSGQLPDTGQLRYLNETTFAGNPRLCGPVLNPCDA
GSTPRRATAGDYKLVFALGLLACSVIFAAAAVLRARSYPGGGPDGWRFTAFHKVDFGIAEVIECMKDGNMVGRGGAGVVY
TGRARSGGAIAVKRLGGGRDHGFRTEIRTLGSI-----------------------------------------------
--------------------------------------------------------------------------------
--------------------------------------------------------------------------------
---------
>TRITD4Bv1G032720.1 cds:protein coding
LPSLEVFDAYDNNFSSSLPAGVTALARLRYLDLGGNYFSGVIPASYGGMLALEYLSLNGNNLQGAIPPELGNLTSLRELY
LGYYNAFDGGIPPELGRLRNLTMLDVSNCGLTGSIPSELGELASLDTLFLHTNQLTGEIPPELGNLTALTRLDVSNNALT
GEVPSTLASLTSLRLLNLFLNRLHGPVPDFVAALPLLETLQLFMNNFTGRVPAGLGANAALRLVDLSSNRLTGMIPEMLC
SSGELHTAILMNNFLFGPIPGPLGSCASLTRVRFGHNYLNGTIPTGFLYLPRLNLLELQNNLLSGPVPSTLTGSELAQLN
LSNNLLSGPLPAALANLSALQTLLVSNNRLAGAVPPELGELRLLVKLDLSGNELSGPIPEAIGRCGQLTYIDLSTNNLSG
PIPEAIAGIRVLNYLNLSRNQLEESIPAAIGAMSSLTAADFSYNDLSGQLPDTGQLRYLNETAFAGNPRLCGPVLNPCDT
GSAPRRATAGDYKLVFALGLLACSVIFAVAAVLRARSYRAGPDGAWRFTAFHKVDFGIAEVIECMKDGNVVGRGGAGVVY
AGRARSGGAIAVKRLAAGRDHGFRAEIRTLGSIRHRNIVRLLAFCTNQEANVLVYEYMGNGSLGEVLHGKGGGFLAWDRR
YRIALEAARGLCYLHHDCSPMIVHRDVKSNNILLGDNLEAHVADFGLAKFLRR---------------------------
----------------TRSPT---------------------------------------------ATSCSRTC------
---------
>TRIDC4BG014280.3 cds:protein coding
LPSLEVFDAYDNNFSSSLPAGVTALARLRYLDLGGNYFSGVIPASYGGMLALEYLSLNGNNLQGAIPPELGNLTSLRELY
LGYYNAFDGGIPPELGRLRNLTMLDVSNCGLTGSIPSELGELASLDTLFLHTNQLTGEIPPELGNLTALTRLDVSNNALT
GEVPSTLASLTSLRLLNLFLNRLHGPVPDFVAALPLLETLQLFMNNFTGRVPAGLGANAALRLVDLSSNRLTGMIPEMLC
SSGELHTAILMNNFLFGPIPGPLGSCASLTRVRFGHNYLNGTIPTGFLYLPRLNLLELQNNLLSGPVPSTLTGSELAQLN
LSNNLLTGPLPAALANLSALQTLLVSNNRLAGAVPPELGELRLLVKLDLSGNELSGPIPEAIGRCGQLTYIDLSTNNLSG
PIPEAIAGIRVLNYLNLSRNQLEESIPAAIGAMSSLTAADFSYNDLSGQLPDTGQLRYLNETAFAGNPRLCGPVLNPCDT
GTAPRRATAGDYKLVFALGLLACSVIFAVAAVLRARSYRAGPDGAWRFTAFHKVDFGIAEVIECMKDGNVVGRGGAGVVY
AGRARSGGAIAVKRLAAGRDHGFRAEIRTLGSIRHRNIVRLLAFCTNQEANVLVYEYMGNGSLGEVLHGKGGGFLAWDRR
YRIALEAARGLCYLHHDCSPMIVHRDVKSNNILLGDNLEAHVADFGLAKFLRGASECMSAVAGSYGYIAPEYAYTLRVDE
KSDVYSFGVVLLELVTGRRPVGDFGEGVDIVQWAKRVTGRRESVPKVVDRRLSTVPMDEVSHLFFVSMLCVQENSVERPT
MREVVQMLS
>TraesCS4B02G091400.1 cds:protein coding
LPSLEVFDAYDNNFSSSLPAGVTALARLRYLDLGGNYFSGVIPASYGGMLALEYLSLNGNNLQGAIPPELGNLTSLRELY
LGYYNAFDGGIPPELGRLRNLTMLDVSNCGLTGSIPSELGELASLDTLFLHTNQLTGEIPPELGNLTALTRLDVSNNALT
GEVPSTLASLTSLRLLNLFLNRLHGPVPDFVAALPLLETLQLFMNNFTGRVPAGLGANAALRLVDLSSNRLTGMIPEMLC
SSGELHTAILMNNFLFGPIPGPLGSCASLTRVRFGHNYLNGTIPTGFLYLPRLNLLELQNNLLSGPVPSTLTGSELAQLN
LSNNLLSGPLPAALANLSALQTLLVSNNRLAGAVPPELGELRLLVKLDLSGNELSGPIPEAIGRCGQLTYIDLSTNNLSG
PIPEAIAGIRVLNYLNLSRNQLEESIPAAIGAMSSLTAADFSYNDLSGQLPDTGQLRYLNETAFAGNPRLCGPVLNPCDT
GSAPRRATAGDYKLVFALGLLACSVIFAVAAVLRARSYRAGPDGAWRFTAFHKVDFGIAEVIECMKDGNVVGRGGAGVVY
AGRARSGGAIAVKRLAAGRDHGFRAEIRTLGSIRHRNIVRLLAFCTNQEANVLVYEYMGNGSLGEVLHGKGGGFLAWDRR
YRIALEAARGLCYLHHDCSPMIVHRDVKSNNILLGDNLEAHVADFGLAKFLRGASECMSAVAGSYGYIAPEYAYTLRVDE
KSDVYSFGVVLLELVTGRRPVGDFGEGVDIVQWAKRVTGRRESVPKVVDRRLSTVPMDEVSHLFFVSMLCVQENSVERPT
MREVVQMLS
>TraesCS4D02G088400.1 cds:protein coding
LPSLEVFDAYDNNFSSSLPPGVTALARLRYLDLGGNYFSGVIPASYGGMLALEYLSLNGNNLQGAIPPELGNLTSLRELY
LGYYNAFDGGIPAELGRLRNLTMLDVSNCGLTGSIPSELGGLASLDTLFLHTNQLTGEIPPELGHLTALTRLDLSNNALT
GEVPSTLASLTSLRLLNLFLNRLHGPVPDFVAALPLLETLQLFMNNFTGRVPAGLGANAALRLVDLSSNRLTGMIPEMLC
SSGELHTAILMNNFLFGPIPGPLGSCASLTRVRFGHNYLNGTIPAGFLYLPRLNLLELQNNLLSGPVPSTLAGSQLAQLN
LSNNLLSGPLPAALANLSALQTLLVSNNRLAGAVPPEVGELRLLVKLDLSGNELSGPIPEAIGRCGQLTYIDLSTNNLSG
PIPEAIAGIRVLNYLNLSRNQLEESIPAAIGAMSSLTAADFSYNDLSGQLPDTGQLRYLNETAFAGNPRLCGPVLNPCDT
GSTPRRATAGDYKLVFALGLLACSVVFAVAAVLRARSYRGGPDGAWRFTAFHKVDFGIAEVIECMKDGNVVGRGGAGVVY
AGRARSGGAIAVKRLGGGRDHGFRAEIRTLGSIRHRNIVRLLAFCTNREANVLVYEYMGGGSLGEVLHGKGGGFLAWDRR
YRIALEAARGLCYLHHDCSPMIVHRDVKSNNILLGDDLEAHVADFGLAKFLRGASECMSAVAGSYGYIAPEYAYTLRVDE
KSDVYSFGVVLLELVTGRRPVGDFGEGVDIVQWAKRVTGRRESVPKVVDRRLSTVPMDEVSHLFFVSMLCVQENSVERPT
MREVVQMLS
>AET4Gv20188900.2 cds:protein coding
LPSLEVFDAYDNNFSSSLPPGVTALARLRYLDLGGNYFSGVIPASYGGMLALEYLSLNGNNLQGAIPPELGNLTSLRELY
LGYYNAFDGGIPAELGRLRNLTMLDVSNCGLTGSIPSELGGLASLDTLFLHTNQLTGEIPPELGHLTALTRLDLSNNALT
GEVPSTLASLTSLRLLNLFLNRLHGPVPDFVAALPLLETLQLFMNNFTGRVPAGLGANAALRLVDLSSNRLTGMIPEMLC
SSGELHTAILMNNFLFGPIPGPLGSCASLTRVRFGHNYLNGTIPAGFLYLPRLNLLELQNNLLSGPVPSTLAGSQLAQLN
LSNNLLSGPLPAALANLSALQTLLVSNNRLAGAVPPEVGELRLLVKLDLSGNELSGPIPEAIGRCGQLTYIDLSTNNLSG
PIPEAIAGIRVLNYLNLSRNQLEESIPAAIGAMSSLTAADFSYNDLSGQLPDTGQLRYLNETAFAGNPRLCGPVLNPCDT
GSTPRRATAGDYKLVFALGLLACSVVFAVAAVLRARSYRGGPDGAWRFTAFHKVDFGIAEVIECMKDGNVVGRGGAGVVY
AGRARSGGAIAVKRLGGGRDHGFRAEIRTLGSIRHRNIVRLLAFCTNREANVLVYEYMGGGSLGEVLHGKGGGFLAWDRR
YRIALEAARGLCYLHHDCSPMIVHRDVKSNNILLGDDLEAHVADFGLAKFLRGASECMSAVAGSYGYIAPEYAYTLRVDE
KSDVYSFGVVLLELVTGRRPVGDFGEGVDIVQWAKRVTGRRESVPKVVDRRLSTVPMDEVSHLFFVSMLCVQENSVERPT
MREVVQMLS
>AET4Gv20590700.1 cds:protein coding
LTDIRVLDLYNNNLTGPLPAALPNLTNLVHLHLGGNFFSGSIPTSYGQWSRIRYLALSGNELTGEIPPELGNLSTLRELY
LGYFNSFTGGIPPELGRLRQLVRLDMASCGISGKVPPELANLTALDTLFLQINALSGRLPSEIGAMGALKSLDLSNNLFA
GEIPASFAALKNMTLLNLFRNRLAGEIPEFIGDLPNLEVLQLWENNFTGGVPAQLGAATRLRIVDVSTNKLTGVLPTELC
AGGRLETFIALGNSLFGGIPDGLAGCPSLTRIRLGENYLNGTIPAKLFTLQNLTQVELHNNLLSGGLRLDAGEVSIGELS
LYNNRLSGPVPAGIGGLVGLQKLLLADNKLSGELPPAIGKLQQLSKVDMSGNLISGELPPAIAGCRLLTFLDLSGNKLSG
SIPAALASLRILNYLNLSSNALDGEIPPSIAGMQSLTAVDFSYNRLSGEVPATGQFAYFNSTSFAGNPGLCGAFLSPCGG
GVAAFGSLSSTTKLLLVLGLLALSIIFAVAAVLKARSLKRSAEARWRITAFQRLDFAVDDVLDCLKEENVIGKGGSGIVY
KGAMPGGAVVAVKRLGSAHDYGFSAEIQTLGRIRHRHIVRLLGFAANRETNLLVYEYMPNGSLGEVLHGKKGGHLQWATR
YKIAVEAAKGLCYLHHDCSPPILHRDVKSNNILLDTDFEAHVADFGLAKFLNNGSECMSAIAGSYGYIAPEYAYTLKVDE
KSDVYSFGVVLLELVTGRKPVGEFGDGVDIVQWVRTATSSKEGVMKIADPRLSTVPIQELTHVFYVAMLCVAEQSVERPT
MREVVQILA
>AET5Gv20939000.2 cds:protein coding
LRGLRVLDLYNNNLTSPLPLEVAQMPMLRHLHLGGNFFSGEIPPEYGRWTRLQYLALSGNELSGRIPPELGNLTSLRELY
IGYYNAYSGGVPPELGNLTDLVRLDAANCGLSGKIPPELGRLQKLDTLFLQVNGLTGAIPSELGNLQSLSSLDLSNNALA
GEIPPSFSQLKNMTLLNLFRNKLRGDIPDFVGDLPSLEVLQLWENNFTGSVPRRLGANKRLQLVDLSSNRLTGTLPPDLC
AGGKLHTLIALGNSLFGSIPDSLGQCKSLSRIRLGENYLNGSIPKGLFELQKLTQVELQDNLLTGDFPAVVGAAALGEIN
LSNNQLTGALPASIGNFSGVQKLLLDRNSFSGALPAEVGRLQELSKADLSGNAIEGGVPPEIGKCRLLTYLDLSRNNLSG
RIPPAISGMRILNYLNLSKNHLDGEIPPSISTMQSLTAVDFSYNNLSGLVPGTGQFSYFNATSFVGNPNLCGPYLGPCAD
GHTGHGGLSSTIKLLIVLGLLLCSIIFATAAILKARSLKKASDARWKLTAFQRLDFTCDDVLDSLKEENIIGKGGAGTVY
KGSMPNGDHVAVKRLGSSHDHGFSAEIQTLGRIRHRHIVRLLGFCSNNETNLLVYEYMPNGSLGELLHGKKGEHLHWDTR
YKIAIEAAKGLCYLHHDCSPLILHRDVKSNNILLDSDFEAHVADFGLAKFLQDASECMSAIAGSYGYIAPEYAYTLKVDE
KSDVYSFGVVLLELVTGRKPVGEFGDGVDIVQWVKMMTPNKEQVMKILDPRLSTVPVHEVMHVFYVALLCTEEHSVQRPT
MREVVQILS
>AET7Gv21293300.2 cds:protein coding
FPALQLLDCYNNNLSGPLPPFGAHAAALRYLHLGGNYFSGPIPPAYGDVASLEYLGLNGNALSGRVPPELARLGRLRSLY
VGYFNQYDGGVPPEFGGLRSLVLLDMSSCNLTGPIPPELGKLKNLDTLFLLWNRLSGEIPTELGELQSLQSLDLSVNDLA
GEIPASLAKLKHLRLLNLFRNHLRGGIPAFVAELPDLEVLQLWENNLTGSLPPGLGRNGRLRNLDVTTNHLTGTVPPELC
AGGRLETLVLMDNAFFGPIPESLGACKTLVRVRLSKNFLSGAVPAGLFDLPQANMLELTDNLLTGELPDVIGGGKIGMLL
LGNNGIGGRIPAAIGNLPALQTLSLECNNFSGELPPEIGRLRNLSRLNVSGNHLTGAIPQELTRCASLAAVDVSRNRLTG
AIPESITSLKILCTLNVSRNALSGELPTEMSNMTSLTTLDVSYNALTGAVPMQGQFLVFNESSFVGNPGLCGGPLTACHD
GGGLSLRRWDSKKMLVCLAGVFVALVAAFLGGRKGCEAWREAARRWKMTVFQRPGFSADDVVECLQEDNIIGKGGAGIVY
HGVTRGGAELAIKRLGVGGDRGFSAEVGTLGRIRHRNIVRLLGFVSNRETNLLLYEYMPNGSLGEMLHGGKGGHLGWEAR
ARVALQAARGLCYLHHDCAPRIIHRDVKSNNILLDSAFEAHVADFGLAKFLGGNSECMSAIAGSYGYIAPEYAYTLRVDE
KSDVYSFGVVLLELITGRRPVGGFGDGVDIVHWVRKLPDTAAAVLAVAATAAPPSPCRCSWGSTTWPRRASRRRAPTGPT
CARWCTCSR
>AT5G65700.1 cds:protein coding
LVNLRVLDVYNNNLTGDLPVSVTNLTQLRHLHLGGNYFAGKIPPSYGSWPVIEYLAVSGNELVGKIPPEIGNLTTLRELY
IGYYNAFEDGLPPEIGNLSELVRFDGANCGLTGEIPPEIGKLQKLDTLFLQVNVFSGPLTWELGTLSSLKSMDLSNNMFT
GEIPASFAELKNLTLLNLFRNKLHGEIPEFIGDLPELEVLQLWENNFTGSIPQKLGENGKLNLVDLSSNKLTGTLPPNMC
SGNKLETLITLGNFLFGSIPDSLGKCESLTRIRMGENFLNGSIPKGLFGLPKLTQVELQDNYLSGELP-VAGGVSLGQIS
LSNNQLSGPLPPAIGNFTGVQKLLLDGNKFQGPIPSEVGKLQQLSKIDFSHNLFSGRIAPEISRCKLLTFVDLSRNELSG
EIPNEITAMKILNYLNLSRNHLVGSIPGSISSMQSLTSLDFSYNNLSGLVPGTGQFSYFNYTSFLGNPDLCGPYLGPCAK
GGHSKGPLSASMKLLLVLGLLVCSIAFAVVAIIKARSLKKASESRWRLTAFQRLDFTCDDVLDSLKEDNIIGKGGAGIVY
KGVMPNGDLVAVKRLGSSHDHGFNAEIQTLGRIRHRHIVRLLGFCSNHETNLLVYEYMPNGSLGEVLHGKKGGHLHWDTR
YKIALEAAKGLCYLHHDCSPLIVHRDVKSNNILLDSNFEAHVADFGLAKFLQSTSECMSAIAGSYGYIAPEYAYTLKVDE
KSDVYSFGVVLLELVTGRKPVGEFGDGVDIVQWVRKMTSNKDSVLKVLDPRLSSIPIHEVTHVFYVAMLCVEEQAVERPT
MREVVQILT
>AT3G49670.1 cds:protein coding
LVNLRVLDLYNNNLTGDLPVSLTNLTQLRHLHLGGNYFSGKIPATYGTWPVLEYLAVSGNELTGKIPPEIGNLTTLRELY
IGYYNAFENGLPPEIGNLSELVRFDAANCGLTGEIPPEIGKLQKLDTLFLQVNAFTGTITQELGLISSLKSMDLSNNMFT
GEIPTSFSQLKNLTLLNLFRNKLYGAIPEFIGEMPELEVLQLWENNFTGSIPQKLGENGRLVILDLSSNKLTGTLPPNMC
SGNRLMTLITLGNFLFGSIPDSLGKCESLTRIRMGENFLNGSIPKELFGLPKLSQVELQDNYLTGELPISGGGVSLGQIS
LSNNQLSGSLPAAIGNLSGVQKLLLDGNKFSGSIPPEIGRLQQLSKLDFSHNLFSGRIAPEISRCKLLTFVDLSRNELSG
DIPNELTGMKILNYLNLSRNHLVGSIPVTIASMQSLTSVDFSYNNLSGLVPSTGQFSYFNYTSFVGNSHLCGPYLGPCHQ
---HVKPLSATTKLLLVLGLLFCSMVFAIVAIIKARSLRNASEAKWRLTAFQRLDFTCDDVLDSLKEDNIIGKGGAGIVY
KGTMPKGDLVAVKRLGSSHDHGFNAEIQTLGRIRHRHIVRLLGFCSNHETNLLVYEYMPNGSLGEVLHGKKGGHLHWNTR
YKIALEAAKGLCYLHHDCSPLIVHRDVKSNNILLDSNFEAHVADFGLAKFLQSTSECMSAIAGSYGYIAPEYAYTLKVDE
KSDVYSFGVVLLELITGKKPVGEFGDGVDIVQWVRSMTSNKDCVLKVIDLRLSSVPVHEVTHVFYVALLCVEEQAVERPT
MREVVQILT
>AT4G20270.1 cds:protein coding
MTQLVTLDAYDNSFNGSLPLSLTTLTRLEHLDLGGNYFDGEIPRSYGSFLSLKFLSLSGNDLRGRIPNELANITTLVQLY
LGYYNDYRGGIPADFGRLINLVHLDLANCSLKGSIPAELGNLKNLEVLFLQTNELTGSVPRELGNMTSLKTLDLSNNFLE
GEIPLELSGLQKLQLFNLFFNRLHGEIPEFVSELPDLQILKLWHNNFTGKIPSKLGSNGNLIEIDLSTNKLTGLIPESLC
FGRRLKILILFNNFLFGPLPEDLGQCEPLWRFRLGQNFLTSKLPKGLIYLPNLSLLELQNNFLTGEIPEEEAGNALTQIN
LSNNRLSGPIPGSIRNLRSLQILLLGANRLSGQIPGEIGSLKSLLKIDMSRNNFSGKFPPEFGDCMSLTYLDLSHNQISG
QIPVQISQIRILNYLNVSWNSFNQSLPNELGYMKSLTSADFSHNNFSGSVPTSGQFSYFNNTSFLGNPFLCGFSSNPCNQ
NQNSRGEISAKFKLFFGLGLLGFFLVFVVLAVVKNRRMRKN-NPNWKLIGFQKLGFRSEHILECVKENHVIGKGGRGIVY
KGVMPNGEEVAVKKLGSSHDNGLAAEIQTLGRIRHRNIVRLLAFCSNKDVNLLVYEYMPNGSLGEVLHGKAGVFLKWETR
LQIALEAAKGLCYLHHDCSPLIIHRDVKSNNILLGPEFEAHVADFGLAKFMMDASECMSSIAGSYGYIAPEYAYTLRIDE
KSDVYSFGVVLLELITGRKPVDNFGEGIDIVQWSKIQTCNRQGVVKIIDQRLSNIPLAEAMELFFVAMLCVQEHSVERPT
MREVVQMIS
>AT1G75820.1 cds:protein coding
MVDLEVLDTYNNNFNGKLPPEMSELKKLKYLSFGGNFFSGEIPESYGDIQSLEYLGLNGAGLSGKSPAFLSRLKNLREMY
IGYYNSYTGGVPPEFGGLTKLEILDMASCTLTGEIPTSLSNLKHLHTLFLHINNLTGHIPPELSGLVSLKSLDLSINQLT
GEIPQSFINLGNITLINLFRNNLYGQIPEAIGELPKLEVFEVWENNFTLQLPANLGRNGNLIKLDVSDNHLTGLIPKDLC
RGEKLEMLILSNNFFFGPIPEELGKCKSLTKIRIVKNLLNGTVPAGLFNLPLVTIIELTDNFFSGELPVTMSGDVLDQIY
LSNNWFSGEIPPAIGNFPNLQTLFLDRNRFRGNIPREIFELKHLSRINTSANNITGGIPDSISRCSTLISVDLSRNRING
EIPKGINNVKNLGTLNISGNQLTGSIPTGIGNMTSLTTLDLSFNDLSGRVPLGGQFLVFNETSFAGNTYLCLPHRVSCTR
GQTNHTALFSPSRIVITVIAAITGLILISVAI-RQMNKKKNQKSLWKLTAFQKLDFKSEDVLECLKEENIIGKGGAGIVY
RGSMPNNVDVAIKRLGTGRDHGFTAEIQTLGRIRHRHIVRLLGYVANKDTNLLLYEYMPNGSLGELLHGSKGGHLQWETR
HRVAVEAAKGLCYLHHDCSPLILHRDVKSNNILLDSDFEAHVADFGLAKFLVDASECMSSIAGSYGYIAPEYAYTLKVDE
KSDVYSFGVVLLELIAGKKPVGEFGEGVDIVRWVRNITSDAAIVVAIVDPRLTGYPLTSVIHVFKIAMMCVEEEAAARPT
MREVVHMLT
>TraesCS1A02G444500.1 cds:protein coding
MPALQVLDLYDNDLAGPLPDASKPARALVHLDLGGNFFSATIPRSFGSLEAVQFLSVAGNSLTGAIPPELGNLTALRQLF
LGYFNQFDGGIPAELGRLSSLVHLDLASCGLQGAIPPSLGALTRLDTLYLQTNQLNGTIPPELGNLTALRFLDVSNNALT
GEVPPQLAALRELRLVNMFINRFRGGVPEFLGDLEHLQVLKLWQNNFTGSIPAALGRAAPLQEVDLSTNRLTGEVPRWLC
ARGQLQILILLNNFLFGPVPEGLGDCPTLTRVRISNNYLTGELPRGFLYLPALTTVELQSNYLTGHLPEIPAKERLSLLN
LSSNRFNGSLPSSIGSFSSLQTLLLSGNQLAGGIPPEVGRLKRLLKLDLSGNNLTGEVPGEIGECTSLTFLDLSVNQLTG
AIPGALAEIKVLNYLNVSWNKLDGGVPAEMGGMKSLTAADLSHNDLSGVVPQSGQFAYLNATSFAGNPRLCGTTIAPCMS
DGGQPASTSSRLKLAAALGLLACSVAFAAAAVATTRSAMQRRRRQWRMTAFQKVSFGWSDVVQCVKENQVVGRGGAGTVY
RGTMPGGEAVAVKRIGD--DGGFSAEVRTLGRIRHRHIVRLLAICSSGRSNLLVYEYMAEGSLGDVLHGGDGNVMAWATR
LRVATEAAMGLCYLHHDCSPAILHRDVKSNNILLDEGMEAHVADFGLAKYLRGASECMSAIAGSYGYIAPEYAYTLKVDE
KSDVYSFGVVLLELITGHRPVGPHGDGLDLVQWVRARVDQGGGVEAVLDPRLGDVPAWEAAQALFVGMLCVQEQSVERPT
MREVVHMLQ
>TraesCS1B02G479300.1 cds:protein coding
LPALQVLDLYDNDLAGPLPDAGKPLKTLVHLDLGGNFFSGAIPRSFGSLEAVQFLSVAGNSLTGSIPPELGNLTALRQLF
LGYFNQFDGGIPAELGRLASLVHLDLASCGLQGGIPPALGALTRLYTLYLQTNQLNGTIPPELGNLTALRFLDVSNNALT
GEVPPQLAALRELRLVNMFINRFRGGVPEFLGDLEHLQVLKLWQNNFTGSIPATLGRAAPLQEVDLSTNRLTGEVPRWLC
ARGQLQILILLNNFLFGPVPEGLGDCPTLTRVRISNNYLTGELPRGFLYLPALTTVELQSNYLTGHLPETPAKERLSLLN
LSSNRFNGSLPASIGSFSSLQTLLLSGNQLAGGIPREVGRLKRLLKLDLSGNNLTGEVPGEIGECTSLTFLDLSVNQLTG
GIPGALAEIKVLNYLNVSWNKLEGGVPAEISGMKSLTAADFSHNDLSGVVPQSGQFAYFNATSFAGNPRLCGTTIAPCMS
DGGQPASTSSRLKLAAALGLLACSVAFAAAAVATTRSAMQRRRRQWRMTAFQKVSFGWADVVQCVKENQVVGRGGAGTVY
RGTMPGGEAVAVKRIGGGGDGGFWAEVRTLGRIRHRHIVRLLAFCSSGKSNLLVYEYMAKGSLGDVLHGGDGNVMAWATR
LRVATEAAMGLCYLHHDCSPTILHRDVKSNNILLDEGMEAHVADFGLAKYLRGASECMSAIAGSYGYIAPEYAYTLKVDE
KSDVYSFGVVLLELITGHRPVGPHGDGLDLVQWVRARVDQGAGVEAVLDPRLGDVPAWEAAQALFVGMLCVQEQSVERPT
MREVVHMLQ
>AET1Gv21047600.2 cds:protein coding
MAALQVLDLYDNDLAGPLPDAGKPVKTLVHLDLGGNFFSGTIPRSFGSLEAVQFLSVAGNSLTGSIPPELGNLTSLRQLF
LGYFNQFDGGIPAELGRLASLVHLDLASCGLQGGIPPALGALTRLDTLYLQTNQLNGTIPPELGNLTALRFLDVSNNALT
GEVPPQLAALRELRLVNMFINRFRGGVPEFLGDLEHLQVLKLWQNNFTGSIPAALGRAAPLQEVDLSTNRLTGEVPRWLC
ARGQLQILILLNNFLFGPVPEGLGDCPTLTRVRISNNYLTGELPRGFLYLPALTTVELQSNYLTGHLPEIPAEERLSLLN
LSSNRFNGSLPSSVGIFSSLQTLLLSGNQLAGGIPPEVGRLKRLLKLDLSGNNLTGEVPGEIGECTSLTFLDLSVNQLTG
AIPGALAEIKVLNYLNVSWNKLDGGVPAEMGGMKSLTAADFSHNDLSGVVPQSGQFAYFNATSFAGNPRLCGTTIAPCMS
DGGPASTTSSRLKLAAALGLLACSVAFAAAAVATTRSAMQRRRRQWRMTAFQKVSFGWSDVVQCVKENHVVGRGGAGTVY
RGTMPGGESVAVKRIGGGGDGGFSAEVRTLGRIRHRHIVRLLAICSSGKSNLLVYEYMAQGSLGDVLHGGEGNVMAWATR
LRVATEAAMGLCYLHHDCSPAILHRDVKSNNILLDQGMEAHVADFGLAKYLRGASECMSAIAGSYGYIAPEYAYTLKVDE
KSDVYSFGVVLLELITGHRPVGPHGDGLDLVQWVRARVGHGGGVEAVLDPRLGDVPAWEAAQALFVGMLCVQEQSVERPT
MREVVHMLQ
>TraesCS1D02G452700.1 cds:protein coding
MAALQVLDLYDNDLAGPLPDAGKPVKTLVHLDLGGNFFSGTIPRSFGSLEAVQFLSVAGNSLTGAIPPELGNLTALRQLF
LGYFNQFDGGIPAELGRLASLVHLDLASCGLQGGIPPALGALTRLDTLYLQTNQLNGTIPPELGNLTALRFLDVSNNALT
GEVPPQLAALRELRLVNMFINRFRGGVPEFLGDLEHLQVLKLWQNNFTGSIPATLGRAAPLQEVDLSTNRLTGEVPRWLC
ARGQLQILILLNNFLFGPVPEGLGDCPTLTRVRISNNYLTGELPRGFLYLPALTTVELQSNYLTGHLPEIPAEERLSLLN
LSSNRFNGSLPSSVGSFSSLQTLLLSGNQLAGGIPPEVGRLKRLLKLDLSGNNLTGEVPGEIGECTSLTFLDLSVNQLTG
AIPGALAEIKVLNYLNVSWNKLDGGVPAEMGGMKSLTAADFSHNDLSGVVPQSGQFAYFNATSFAGNPRLCGTTIAPCMS
DGGPASTTSSRLKLAAALGLLACSVAFAAAAVATTRSAMQRRRRQWRMTAFQKVSFGWSDVVQCVKENHVVGRGGAGTVY
RGTMPGGESVAVKRIGGGGDGGFSAEVRTLGRIRHRHIVRLLAICSSGKSNLLVYEYMAQGSLGDVLHGGEGNVMAWATR
LRVATEAAMGLCYLHHDCSPAILHRDVKSNNILLDQGMEAHVADFGLAKYLRGASECMSAIAGSYGYIAPEYAYTLKVDE
KSDVYSFGVVLLELITGHRPVGPHGDGLDLVQWVRARVGHGGGVEAVLDPRLGDVPAWEAAQALFVGMLCVQEQSVERPT
MREVVHMLQ
>TRIDC1AG065190.2 cds:protein coding
MPALQVLDLYDNDLAGPLPDASKPARALVHLDLGGNFFSATIPRSFGSLEAVQFLSVAGNSLTGAIPPELGNLTALRQLF
LGYFNQFDGGIPAELGRLSSLVHLDLASCGLQGAIPPSLGALTRLDTLYLQTNQLNGTIPPELGNLTALRFLDVSNNALT
GEVPPQLAALRELRLVNMFINRFRGGVPEFLGDLEHLQVLKLWQNNFTGSIPAALGRAAPLQEVDLSTNRLTGEVPRWLC
ARGQLQILILLNNFLFGPVPEGLGDCLTLTRVRISNNYLTGELPRGFLYLPALTTVELQSNYLTGHLPEIPAKERLSLLN
LSSNRFNGSLPSSIGSFSSLQTLLLSGNQLAGGIPPEVGRLKRLLKLDLSGNNLTGEVPGEIGECTSLTFLDLSVNQLTG
AIPGALAEIKVLNYLNVSWNKLDGGVPAEMGGMKSLTAADLSHNDLSGVVPQSGQFAYLNATSFAGNPRLCGTTIAPCMS
DGGQPASTSSRLKLAAALGLLACSVAFAAAAVATTRSAMQRRRRQWRMTAFQKVSFGWSDVVQCVKENQVVGRGGAGTVY
RGTMPGGEAVAVKRIGD--DGGFSAEVRTLGRIRHRHIVRLLAICSSGRSNLLVYEYMAEGSLGDVLHGGDGNVMAWATR
LRVATEAAMGLCYLHHDCSPAILHRDVKSNNILLDEGMEAHVADFGLAKYLRGASECMSAIAGSYGYIAPEYAYTLKVDE
KSDVYSFGVVLLELITGHRPVGPHGDGLDLVQWVRARVDQGGGVEAVLDPRLGDVPAWEAAQALFVGMLCVQEQSVERPT
MREVVHMLQ
>TRIDC1BG074470.3 cds:protein coding
LPALQVLDLYDNDLAGPLPDAGKPLKTLVHLDLGGNFFSGAIPRSFGSLEAVQFLSVAGNSLTGSIPPELGNLTALRQLF
LGYFNQFDGGIPAELGRLASLVHLDLASCGLQGGIPPALGALTRLYTLYLQTNQLNGTIPPELGNLTALRFLDVSNNALT
GEVPPQLAALRELRLVNMFINRFRGGVPEFLGDLEHLQVLKLWQNNFTGSIPATLGRAAPLQEVDLSTNRLTGEVPRWLC
ARGQLQILILLNNFLFGPVPEGLGDCPTLTRVRISNNYLTGELPRGFLYLPALTTVELQSNYLTGHLPETPAKERLSLLN
LSSNRFNGSLPASIGSFSSLQTLLLSGNQLAGGIPREVGRLKRLLKLDLSGNNLTGEVPGEIGECTSLTFLDLSVNQLTG
GIPGALAEIKVLNYLNVSWNKLEGGVPAEISGMKSLTAADFSHNDLSGVVPQSGQFAYFNATSFAGNPRLCGTTIAPCMS
DGGQPASTSSRLKLAAALGLLACSVAFAAAAVATTRSAMQRRRRQWRMTAFQKVSFGWADVVQCVKENQVVGRGGAGTVY
RGTMPGGEAVAVKRIGGGGDGGFWAEVRTLGRIRHRHIVRLLAFCSSGKSNLLVYEYMAKGSLGDVLHGGDGNVMAWATR
LRVATEAAMGLCYLHHDCSPTILHRDVKSNNILLDEGMEAHVADFGLAKYLRGASECMSAIAGSYGYIAPEYAYTLKVDE
KSDVYSFGVVLLELITGHRPVGPHGDGLDLVQWVRARVDQGAGVEAVLDPRLGDVPAWEAAQALFVGMLCVQEQSVERPT
MREVVHMLQ
>TuG1812G0100004834.01.T01 peptide: TuG1812G0100004834.01.T01.cds327630 pep:protein coding
MPALQVLDLYDNDLAGPLPDASKPARALVHLDLGGNFFSATIPRSFGSLEAVQFLSVAGNSLTGAIPPELGNLTALRQLF
LGYFNQFDGGIPAELGRLSSLVHLDLASCGLQGAIPPSLGALTRLDTLYLQTNQLNGTIPPELGNLTALRFLDVSNNALT
GEVPPQLAALRELRLVNMFINRFRGGVPEFLGDLEHLQVLKLWQNNFTGSIPAALGRAAPLQEVDLSTNRLTGEVPRWLC
ARGQLQILILLNNFLFGPVPEGLGDCPTLTRVRISNNYLTGELPRGFLYLPALTTVELQSNYLTGHLPEIPAKERLSLLN
LSSNRFNGSLPSSIGSFSSLQTLLLSGNQLAGGIPPEVGRLKRLLKLDLSGNNLTGEVPGEIGECTSLTFLDLSVNQLTG
AIPGALAEIKVLNYLNVSWNKLDGGVPAEMGGMKSLTAADLSHNDLSGVVPQSGQFAYLNATSFAGNPRLCGTTI-----
--------------------------------------------------------------------------------
--------------------------------------------------------------------------------
--------------------------------------------------------------------------------
--------------------------------------------------------------------------------
---------
>TRITD1Bv1G228490.1 cds:protein coding
LPALQVLDLYDNDLAGPLPDAGKPLKTLVHLDLGGNFFSGAIPRSFGSLEAVQFLSVAGNSLTGSIPPELGNLTALRQLF
LGYFNQFDGGIPAELGRLASLVHLDLASCGLQGGIPPALGALTRLYTLYLQTNQLNGTIPPELGNLTALRFLDVSNNALT
GEVPPQLAALRELRLVNMFINRFRGGVPEFLGDLEHLQVLKLWQNNFTGSIPATLGRAAPLQEVDLSTNRLTGEVP----
--------------------------------------------------------------------------------
---------------------------------------------------------------RC---------------
--------------------------------------------------------------------------------
--------------------------------------------------------------------------------
--------------------------------------------------NLLVYEYMAKGSLGDVLHGGDGNVMAWATR
LRVATEAAMGLCYLHHDCSPTILHRDVKSNNILLDEGMEAHVADFGLAKYLRGASECMSAIAGSYGYIAPEYAYTLKVDE
KSDVYSFGVVLLELITGHRPVGPHGDGLDLVQWVRARVDQGAGVEAVLDPRLGDVPAWEAAQALFVGMLCVQEQSVERPT
MREVVHMLQ
>TraesCS2A02G268300.1 cds:protein coding
LRALRILDLYNNNFTGSLPLDVVGMAHLRHLHLGGNFFSGEIPPEYGGWRRLQYLAVSGNELSGKIPPELGNLTSLRELY
IGYYNNYSGGIPAELGNMAELVRLDAANCGLSGEIPPELGNLAKLDTLFLQVNGLTGGIPPVLGRLGSLSSLDLSNNALS
GEIPATFAALKNLTLFNLFRNRLRGDIPEFVGDLPGLEVLQLWENNFTGGIPRHLGRNGRFQLLDLSSNRLTGTLPPELC
AGGKLETLIALGNSLFGPIPDSLGKCKALTRVRLGENFLNGSIPEGLFELPNLTQVELQDNLLSGSFPAVVSAGGLGGIS
LSNNQLTGALPASIGSFSGLRKLLLDQNAFTGAIPPEIGRLQQLSKADLSGNSFDGGVPPEIGKCRLLTYLDLSQNKLSG
DIPPAISGMRILNYLNLSRNQLDGEIPVTIAAMQSLTAVDFSYNNLSGLVPVTGQFSYFNATSFVGNPGLCGPYLGPCAG
DHDTHGGLSSSLKLIIVLVLLAFSIAFAAMAILKARSLKKASEARWRLTAFQRLEFTCDDVLDSLKEENMIGKGGAGTVY
KGTMPDGDHVAVKRLGSSHDHGFSAEIQTLGRIRHRYIVRLLGFCSNNETNLLVYEYMPNGSLGELLHGKKGGHLHWDTR
YKIAVEAAKGLCYLHHDCSPPILHRDVKSNNILLDSDFEAHVADFGLAKFLQDTSECMSAIAGSYGYIAPEYVYTLKVDE
KSDVYSFGVVLLELITGKKPVGEFGDGVDIVHWIKMMTSKREQVIKIMDPRLSTVPVHEVMHVFYVALLCVEEQSVQRPT
MREVVQILS
>TraesCS2B02G266700.1 cds:protein coding
LRALRVLDLYNNNFTGSLPLEVVRMAQLRHLHLGGNFFSGEIPPEYGGWRRLQYLAVSGNELSGKIPPELGNLTSLRELY
IGYYNNYSGGIPAELGNMTELVRLDAANCGLSGEIPPELGNLAKLDTLFLQVNGLTGGIPPVLGRLGSLSSLDLSNNALS
GEIPATFAALKNLTLFNLFRNRLRGDIPEFVGDLPGLEVLQLWENNFTGGIPRRLGRNGCFQLLDLSSNRLTGTLPPELC
AGGKLETLIALGNSLFGPIPDSLGKCKALTRVRLGENFLNGSIPEGLLELPNLTQVELQDNLLSGSFPAVVSAGGLGGIS
LSNNQLTGALPASIGSFSGLQKLLLDQNGFTGAIPPEIGLLQQLSKADLSGNSFNGGVPPEIGKCRLLTYLDVSQNKLSG
DIPPAISGMRILNYLNLSRNQLDGEIPVTIAAMQSLTAVDFSYNNLSGLVPVTGQFSYFNATSFVGNPGLCGPYLGPCAG
DHDTHGGLSSSLKLIIVLVLLAFSIAFAAMAILKARSLKKASEARWRLTAFQRLEFTCDDVLDSLKEENMIGKGGAGTVY
KGTMPDGDHVAVKRLGSSHDHGFSAEIQTLGRIRHRYIVRLLGFCSNNETNLLVYEYMPNGSLGELLHGKKGGHLHWDTR
YKIAVEAAKGLCYLHHDCSPPILHRDVKSNNILLDSDFEAHVADFGLAKFLQDTSECMSAIAGSYGYIAPEYAYTLKVDE
KSDVYSFGVVLLELITGKKPVGEFGDGVDIVHWIKMMTSKREQVIKIMDPRLSTVPVHEVMHVFYVALLCVEEQSVQRPT
MREVVQILS
>TraesCS2D02G255900.1 cds:protein coding
LRALQVLDLYNNNFTGSLPLEVVGMAQLRHLHLGGNFFSGEIPPEYGGWRRLQYLAVSGNELSGKIPPELGNLTSLRELY
IGYYNNYSGGIPAELGNMKELVRLDAANCGLSGEIPPELGNLAKLDTLFLQVNGLTGGIPPVLGRLGSLSSLDLSNNALS
GEIPATFAALKNLTLFNLFRNRLRGDIPEFVGDLPGLEVLQLWENNFTGGIPRRLGRNGRFQLLDLSSNRLTGTLPPELC
AGGKLETLIALGNSLFGPIPDSLGKCKALTRVRLGENFLNGSIPEGLFELPNLTQVELQDNLLSGSFPAVVSAGGLGGIS
LSNNQLTGALPASIGSFSGLQKLLLDQNAFTGAIPPEIGRLQQLSKADLSGNSFDGGLPPEIGKCRLLTYLDVSQNKLSG
DIPPAISGMRILNYLNLSRNQLDGEIPVTIAAMQSLTAVDFSYNNLCGLVPVTGQFSYFNATSFVGNPGLCGPYLGPCAG
DHDTHGGLSSSLKLIIVLVLLAFSIAFAAMAILKARSLKKASEARWRLTAFQRLEFTCDDVLDSLKEENMIGKGGAGTVY
KGTMPDGDHVAVKRLGSSHDHGFSAEIQTLGRIRHRYIVRLLGFCSNNETNLLVYEYMPNGSLGELLHGKKGGHLHWDTR
YKIAVEAAKGLCYLHHDCSPPILHRDVKSNNILLDSDFEAHVADFGLAKFLQDTSECMSAIAGSYGYIAPEYAYTLKVDE
KSDVYSFGVVLLELITGKKPVGEFGDGVDIVHWIKMMTSKREQVIKIMDPRLSTVPVHEVMHVFYVALLCVEEQSVQRPT
MREVVQILS
>AET2Gv20575600.1 cds:protein coding
LRALQVLDLYNNNFTGSLPLEVVGMAQLRHLHLGGNFFSGEIPPEYGGWRRLQYLAVSGNELSGKIPPELGNLTSLRELY
IGYYNNYSGGIPAELGNMKELVRLDAANCGLSGEIPPELGNLAKLDTLFLQVNGLTGGIPPVLGRLGSLSSLDLSNNALS
GEIPATFAALKNLTLFNLFRNRLRGDIPEFVGDLPGLEVLQLWENNFTGGIPRRLGRNGRFQLLDLSSNRLTGTLPPELC
AGGKLETLIALGNSLFGPIPDSLGKCKALTRVRLGENFLNGSIPEGLFELPNLTQVELQDNLLSGSFPAVVSAGGLGGIS
LSNNQLTGALPASIGSFSGLQKLLLDQNAFTGAIPPEIGRLQQLSKADLSGNSFDGGLPPEIGKCRLLTYLDVSQNKLSG
DIPPAISGMRILNYLNLSRNQLDGEIPVTIAAMQSLTAVDFSYNNLCGLVPVTGQFSYFNATSFVGNPGLCGPYLGPCAG
DHDTHGGLSSSLKLIIVLVLLAFSIAFAAMAILKARSLKKASEARWRLTAFQRLEFTCDDVLDSLKEENMIGKGGAGTVY
KGTMPDGDHVAVKRLGSSHDHGFSAEIQTLGRIRHRYIVRLLGFCSNNETNLLVYEYMPNGSLGELLHGKKGGHLHWDTR
YKIAVEAAKGLCYLHHDCSPPILHRDVKSNNILLDSDFEAHVADFGLAKFLQDTSECMSAIAGSYGYIAPEYAYTLKVDE
KSDVYSFGVVLLELITGKKPVGEFGDGVDIVHWIKMMTSKREQVIKIMDPRLSTVPVHEVMHVFYVALLCVEEQSVQRPT
MREVVQILS
>TuG1812G0200002949.01.T01
LRALRILDLYNNNFTGSLPLDVVGMAHLRHLHLGGNFFSGEIPPEYGGWRRLQYLAVSGNELSGKIPPELGNLTSLRELY
IGYYNNYSGGIPAELGNMAELVRLDAANCGLSGEIPPELGNLAKLDTLFLQVNGLTGGIPPVLGRLGSLSSLDLSNNALS
GEIPATFAALKNLTLFNLFRNRLRGDIPEFVGDLPGLEVLQLWENNFTGGIPRHLGRNGRFQLLDLSSNRLTGTLPPELC
AGGKLETLIALGNSLFGPIPDSLGKCKALTRVRLGENFLNGSIPEGLFELPNLTQVELQDNLLSGSFPAVVSAGGLGGIS
LSNNQLTGALPASIGSFSGLQKLLLDQNAFTGAIPPEIGRLQQLSKADLSGNSFDGGVPPEIGKCRLLTYLDLSQNKLSG
DIPPAISGMRILNYLNLSRNQLDGEIPVTIAAMQSLTAVDFSYNNLSGLVPVTGQFSYFNATSFVGNPGLCGPYLGPCAG
DHDTHGGLSSSLKLIIVLVLLAFSIAFAAMAILKARSLKKASEARWRLTAFQRLEFTCDDVLDSLKEENMIGKGGAGTVY
KGTMPDGDHVAVKRLGSSHDHGFSAEIQTLGRIRHRYIVRLLGFCSNNETNLLVYEYMPNGSLGELLHGKKGGHLHWDTR
YKIAVEAAKGLCYLHHDCSPPILHRDVKSNNILLDSDFEAHVADFGLAKFLQDTSECMSAIAGSYGYIAPEYAYTLKVDE
KSDVYSFGVVLLELITGKKPVGEFGDGVDIVHWIKMMTSKREQVIKIMDPRLSTVPVHEVMHVFYVALLCVEEQSVQRPT
MREVVQILS
>TraesCS4A02G059000.1 cds:protein coding
LADIRVLDLYNNNLTGPLPAALPNLTNLVHLHLGGNFFSGSIPTSYGQWSRIRYLALSGNELTGEIPPELGNLATLRELY
LGYFNSFTGGIPPELGRLRQLVRLDMASCGISGTVPPELANLTALDTLFLQINALSGRLPSEIGAMSALKSLDLSNNLFA
GEIPASFAALKNMTLLNLFRNRLAGEIPEFIGDLPNLEVLQLWENNFTGGVPAQLGAATRLRIVDVSTNKLTGVLPTELC
AGGRLETFIALGNSLFGGIPGGLAGCPSLTRIRLGENYLNGTIPAKLFTLQNLTQVELHNNLLSGELRLDADEVSIGELS
MYNNRLSGPVPAGIGGLVGLQKLLLADNKLSGELPPAIGKLQQLSKVDMSGNLISGELPPAIAGCRLLTFLDLSGNKLSG
SIPAALASLRILNYLNLSSNALDGEIPPPIAGMQSLTAVDFSYNRLSGEVPATGQFAYFNSTSFAGNPGLCGAFLSPCGG
GVAAFGSLSSTTKLLLVLGLLALSIIFAVAAVLKARSLKRSAEARWRITAFQRLDFAVDDVLDCLKEENVIGKGGSGIVY
KGAMPGGAVVAVKRLGSAHDYGFSAEIQTLGRIRHRHIVRLLGFAANRETNLLVYEYMPNGSLGEVLHGKKGGHLQWATR
YKIAVEAAKGLCYLHHDCSPPILHRDVKSNNILLDTDFEAHVADFGLAKFLNNGSECMSAIAGSYGYIAPEYAYTLKVDE
KSDVYSFGVVLLELVTGRKPVGEFGDGVDIVQWVRMATSTKEGVMKIVDPRLSTVPIQELTHVFYVAMLCVAEQSVERPT
MREVVQILA
>TraesCS4B02G234600.1 cds:protein coding
LTDIRVLDLYNNNLTGPLPAALPNLTNLVHLHLGGNFFSGSIPTSYGQWSRIRYLALSGNELTGEIPPELGNLSTLRELY
LGYFNSFTGGIPPELGRLRQLVRLDMASCGISGKIPPELANLTTLDTLFLQINALSGRLPSEIGVMGALKSLDLSNNLFA
GEIPASFASLKNMTLLNLFRNRLAGEIPEFIGDLPNLEVLQLWENNFTGGVPAQLGAATRLRIVDVSTNKLTGVLPTELC
AGGRLETFIALGNSLFGGIPDGLAGCPSLTRIRLGENYLNGTIPAKLFTLQNLTQVELHNNLLSGEVRLDADEVSIGELS
LYNNGLSGPVPAGIGGLVGLQKLLLADNKLSGELPPAIGKLQQLSKVDMSGNLISGELPPAIAGCRLLTFLDLSGNRLSG
RIPAALASLRILNYLNLSSNALDGEIPPSIAGMQSLTAVDFSYNCLSGEVPATGQFAYFNSTSFAGNPGLCGAFLSPCGG
GVATFGSLSSTTKLLLVLGLLALSIIFAVAAVLKARSLKRSAEARWRITAFQRLDFAVDDVLDCLKDENVIGKGGSGIVY
KGAMPGGAVVAVKRLGSAHDYGFSAEIQTLGRIRHRHIVRLLGFAANRETNLLVYEYMPNGSLGEVLHGKKGGHLQWATR
YKIAVEAAKGLCYLHHDCSPPILHRDVKSNNILLDTDFEAHVADFGLAKFLNNGSECMSAIAGSYGYIAPEYAYTLKVDE
KSDVYSFGVVLLELVTGRKPVGEFGDGVDIVQWVRMATSTKEGVMKIADPRLSTVPVQELTHVFYVAMLCVAEQSVERPT
MREVVQILA
>TRIDC4BG041330.1 cds:protein coding
LTDIRVLDLYNNNLTGPLPAALPNLTNLVHLHLGGNFFSGSIPTSYGQWSRIRYLALSGNELTGEIPPELGNLSTLRELY
LGYFNSFTGGIPPELGRLRQLVRLDMASCGISGKIPPELANLTTLDTLFLQINALSGRLPSEIGVMGALKSLDLSNNLFA
GEIPASFASLKNMTLLNLFRNRLAGEIPEFIGDLPNLEVLQLWENNFTGGVPAQLGAATRLRIVDVSTNKLTGVLPTELC
AGGRLETFIALGNSLFGGIPDGLAGCPSLTRIRLGENYLNGTIPAKLFTLQNLTQVELHNNLLSGEVRLDADEVSIGELS
LYNNGLSGPVPAGIGGLVGLQKLLLADNKLSGELPPAIGKLQQLSKVDMSGNLISGELPPAIAGCRLLTFLDLSGNRLSG
SIPAALPSLRILNYLNLSSNALDGEIPPSIAGMQSLTAVDFSYNCLSGEVPATGQFAYFNSTSFAGNPGLCGAFLSPCGG
GVATFGSLSSTTKLLLVLGLLALSIIFAVAAVLKARSLKRSAEARWRITAFQRLDFAVDDVLDCLKDENVIGKGGSGIVY
KGA-PGGAVVAVKRLGSAHDYGFSAEIQTLGRIRHRHIVRLLGFAANRETNLLVYEYMPNGSLGEVLHGKKGGHLQWATR
YKIAVEAAKGLCYLHHDCSPPILHRDVKSNNILLDTDFEAHVADFGLAKFLNNGSECMSAIAGSYGYIAPEYAYTLKVDE
KSDVYSFGVVLLELVTGRKPVGEFGDGVDIVQWVRMATSTKEGVMKIADPRLSTVPVQELTHVFYVAMLCVAEQSVERPT
MREVVQILA
>TraesCS4D02G235800.1 cds:protein coding
LTDIRVLDLYNNNLTGPLPAALPNLTNLVHLHLGGNFFSGSIPTSYGQWSRIRYLALSGNELTGEIPPELGNLSTLRELY
LGYFNSFTGGIPPELGRLRQLVRLDMASCGISGKVPPELANLTALDTLFLQINALSGRLPSEIGAMGALKSLDLSNNLFA
GEIPASFAALKNMTLLNLFRNRLAGEIPEFIGDLPNLEVLQLWENNFTGGVPAQLGAATRLRIVDVSTNKLTGVLPTELC
AGGRLETFIALGNSLFGGIPDGLAGCPSLTRIRLGENYLNGTIPAKLFTLQNLTQVELHNNLLSGGLRLDAGEVSIGELS
LYNNRLSGPVPAGIGGLVGLQKLLLADNKLSGELPPAIGKLQQLSKVDMSGNLISGELPPAIAGCRLLTFLDLSGNKLSG
SIPAALASLRILNYLNLSSNALDGEIPPSIAGMQSLTAVDFSYNRLSGEVPATGQFAYFNSTSFAGNPGLCGAFLSPCGG
GVAAFGSLSSTTKLLLVLGLLALSIIFAVAAVLKARSLKRSAEARWRITAFQRLDFAVDDVLDCLKEENVIGKGGSGIVY
KGAMPGGAVVAVKRLGSAHDYGFSAEIQTLGRIRHRHIVRLLGFAANRETNLLVYEYMPNGSLGEVLHGKKGGHLQWATR
YKIAVEAAKGLCYLHHDCSPPILHRDVKSNNILLDTDFEAHVADFGLAKFLNNGSECMSAIAGSYGYIAPEYAYTLKVDE
KSDVYSFGVVLLELVTGRKPVGEFGDGVDIVQWVRTATSTKEGVTKIADPRLSTVPIQELTHVFYVAMLCVAEQSVERPT
MREVVQILA
>TRIDC4AG009410.1 cds:protein coding
LADIRVLDLYNNNLTGPLPAALPNLTNLVHLHLGGNFFSGSIPTSYGQWSRIRYLALSGNELTGEIPPELGNLATLRELY
LGYFNSFTGGIPPELGRLRQLVRLDMASCGISGTVPPELANLTALDTLFLQINALSGRLPSEIGAMSALKSLDLSNNLFA
GEIPASFAALKNMTLLNLFRNRLAGEIPEFIGDLPNLEVLQLWENNFTGGVPAQLGAATRLRIVDVSTNKLTGVLPTELC
AGGRLETFIALGNSLFGGIPGGFAGCPSLTRIRLGENYLNGTIPAKLFTLQNLTQVELHNNLLSGELRLDADEVSIGELS
LYNNRLSGPVPAGIGGLVGLQKLLLADNKLSGELPPAIGKLQQLSKVDMSGNLISGELPPAIAGCRLLTFLDLSGNKLSG
SIPAALASLRILNYLNLSSNALDGEIPPPIAGMQSLTAVDFSYNRLSGEVPATGQFAYFNSTSFAGNPGLCGAFLSPCGG
GVAAFGSLSSTTKLLLVLGLLALSIIFAVAAVLKARSLKRSAEARWRITAFQRLDFAVDDVLDCLKEENVIGKGGSGIVY
KGAMPGGAVVAVKRLGSAHDYGFSAEIQTLGRIRHRHIVRLLGFAANRETNLLVYEYMPNGSLGEVLHGKKGGHLQWATR
YKIAVEAAKGLCYLHHDCSPPILHRDVKSNNILLDTDFEAHVADFGLAKFLNNGSECMSAIAGSYGYIAPEYAYTLKVDE
KSDVYSFGVVLLELVTGRKPVGEFGDGVDIVQWVRMATSTKEGVMKIVDPRLSTVPIQELTHVFYVAMLCVAEQSVERPT
MREVVQILA
>TraesCS5A02G407500.2 cds:protein coding
LRGLRVLDLYNNNLTSPLPLEVAQMPLLRHLHLGGNFFSGEIPPDYGRWTRLQYLALSGNELSGRIPPELGNLNSLRELY
IGYYNAYSGGVPPELGNLTDLVRLDAANCGLSGKIPPELGRLQKLDTLFLQVNGLTGAIPYELGSLKSLSSLDLSNNALA
GEIPPSFSHLKNMTLLNLFRNKLRGDIPDFVGDLPSLEVLQLWENNFTGSVPRRLGANNRLQLVDLSSNRLTGTLPPDLC
AGGKLHTLIALGNSLFGSIPDSLGQCKSLSRIRLGENYLNGSIPKGLFELQKLTQVELQDNLLTGDFPAVVGPAALGEIN
LSNNQLTGALPASIGNFSGVQKLLLDRNSFSGPLPAEVGRLQELSKADLSGNAIEGGVPPEIGKCRLLTYLDLSRNNLSG
RIPPAISGMRILNYLNLSKNHLDGEIPPSISTMQSLTAVDFSYNNLSGLVPGTGQFSYFNATSFVGNPNLCGPYLGPCAD
GHTGHGGLSSTIKLLIVLGLLLCSIIFATAAILKARSLKKASDARWKLTAFQRLDFTCDDVLDSLKEENIIGKGGAGTVY
KGSMPNGDHVAVKRLGSSHDHGFSAEIQTLGRIRHRHIVRLLGFCSNNETNLLVYEYMPNGSLGELLHGKKGEHLHWDTR
YKIAIEAAKGLCYLHHDCSPLILHRDVKSNNILLDSDFEAHVADFGLAKFLQDASECMSAIAGSYGYIAPEYAYTLKVDE
KSDVYSFGVVLLELVTGRKPVGEFGDGVDIVQWVKMMMPNKEQVMKILDPRLSTVPVHEVMHVFYVALLCTEEHSVQRPT
MREVVQILS
>TraesCS5B02G412400.1 cds:protein coding
LRGLRVLDLYNNNLTSPLPLEVAQMPMLRHLHLGGNFFSGEIPPEYGRWSRLQYLALSGNELSGRIPPELGNLTSLRELY
IGYYNAYSGGVPPELGNLTDLVRLDAANCGLSGKIPPELGRLQKLDTLFLQVNGLTGAIPSELGNLQSLSSLDLSNNALA
GEIPPSFSQLKNMTLLNLFRNKLRGDIPDFVGDLPSLEVLQLWENNFTGSVPRRLGGNNRLQLVDLSSNRLTGTLPPDLC
AGGKLHTLIALGNSLFGSIPDSLGQCKSLSRIRLGENYLNGSIPKGLFELQKLTQVELQDNLLTGDFPAVVGPAALGEIN
LSNNQLTGALPASIGNFSGVQKLLLDRNSFSGVLPAEVGRLQELSKADLSGNAIEGGVPPEIGKCRLLTYLDLSRNNLSG
RIPPAISGMRILNYLNLSKNHLDGEIPPSISTMQSLTAVDFSYNNLSGLVPGTGQFSYFNATSFVGNPNLCGPYLGPCAD
GHTGHGGLSSTIKLLIVLGLLLCSIIFATAAILKARSLKKASDARWKLTAFQRLDFTCDDVLDSLKEENIIGKGGAGTVY
KGSMPNGDHVAVKRLGSSHDHGFSAEIQTLGRIRHRHIVRLLGFCSNNETNLLVYEYMPNGSLGELLHGKKGEHLHWDTR
YKIAIEAAKGLCYLHHDCSPLILHRDVKSNNILLDSDFEAHVADFGLAKFLQDASECMSAIAGSYGYIAPEYAYTLKVDE
KSDVYSFGVVLLELVTGRKPVGEFGDGVDIVQWVKMMTPNKEQVMKILDPRLSTVPVHEVMHVFYVALLCTEEHSVQRPT
MREVVQILS
>TraesCS5D02G417400.1 cds:protein coding
LRGLRVLDLYNNNLTSPLPLEVAQMPMLRHLHLGGNFFSGEIPPEYGRWTRLQYLALSGNELSGRIPPELGNLTSLRELY
IGYYNAYSGGVPPELGNLTDLVRLDAANCGLSGKIPPELGRLQKLDTLFLQVNGLTGAIPSELGNLQSLSSLDLSNNALA
GEIPPSFSQLKNMTLLNLFRNKLRGDIPDFVGDLPSLEVLQLWENNFTGSVPRRLGANKRLQLVDLSSNRLTGTLPPDLC
AGGKLHTLIALGNSLFGSIPDSLGQCKSLSRIRLGENYLNGSIPKGLFELQKLTQVELQDNLLTGDFPAVVGAAALGEIN
LSNNQLTGALPASIGNFSGVQKLLLDRNSFSGALPAEVGRLQELSKADLSGNAIEGGVPPEIGKCRLLTYLDLSRNNLSG
RIPPAISGMRILNYLNLSKNHLDGEIPPSISTMQSLTAVDFSYNNLSGLVPGTGQFSYFNATSFVGNPNLCGPYLGPCAD
GHTGHGGLSSTIKLLIVLGLLLCSIIFATAAILKARSLKKASDARWKLTAFQRLDFTCDDVLDSLKEENIIGKGGAGTVY
KGSMPNGDHVAVKRLGSSHDHGFSAEIQTLGRIRHRHIVRLLGFCSNNETNLLVYEYMPNGSLGELLHGKKGEHLHWDTR
YKIAIEAAKGLCYLHHDCSPLILHRDVKSNNILLDSDFEAHVADFGLAKFLQDASECMSAIAGSYGYIAPEYAYTLKVDE
KSDVYSFGVVLLELVTGRKPVGEFGDGVDIVQWVKMMTPNKEQVMKILDPRLSTVPVHEVMHVFYVALLCTEEHSVQRPT
MREVVQILS
>TRIDC5AG059160.2 cds:protein coding
LRGLRVLDLYNNNLTSPLPLEVAQMPLLRHLHLGGNFFSGEIPPDYGRWTRLQYLALSGNELSGRIPPELGNLTSLRELY
IGYYNAYSGGVPPELGNLTDLVRLDAANCGLSGKIPPELGRLQKLDTLFLQVNGLTGAIPYELGSLKSLSSLDLSNNALA
GEIPPSFSHLKNMTLLNLFRNKLRGDIPDFVGDLPSLEVLQLWENNFTGSVPRRLGANNRLQLVDLSSNRLTGTLPPDLC
AGGKLHTLIALGNSLFGSIPDSLGQCKSLSRIRLGENYLNGSIPKGLFELQKLTQVELQDNLLTGDFPAVVGPAALGEIN
LSNNQLTGALPASIGNFSGVQKLLLDRNSFSGPLPAEVGRLQELSKADLSGNAIQGGLPPEIGKCRLLTYLDLSRNNLSG
RIPPAISGMRILNYLNLSKNHLDGEIPPSISTMQSLTAVDFSYNNLSGLVPGTGQFSYFNATSFVGNPNLCGPYLGPCAD
GHTGHGGLSSTIKLLIVLGLLLCSIIFATAAILKARSLKKASDARWKLTAFQRLDFTCDDVLDSLKEENIIGKGGAGTVY
KGSMPNGDHVAVKRLGSSHDHGFSAEIQTLGRIRHRHIVRLLGFCSNNETNLLVYEYMPNGSLGELLHGKKGEHLHWDTR
YKIAIEAAKGLCYLHHDCSPLILHRDVKSNNILLDSDFEAHVADFGLAKFLQDASECMSAIAGSYGYIAPEYAYTLKVDE
KSDVYSFGVVLLELVTGRKPVGEFGDGVDIVQWVKMMTPNKEQVMKILDPRLSTVPVHEVMHVFYVALLCTEEHSVQRPT
MREVVQILS
>TRIDC5BG063350.2 cds:protein coding
----------NNNLTSPLPLEVAQMPMLRHLHLGGNFFSGEIPPEYGRWTRLQYLALSGNELSGRIPPELGNLTSLRELY
IGYYNAYSGGVPPELGNLTDLVRLDAANCGLSGKIPPELGRLQKLDTLFLQVNGLTGAIPSELGNLQSLSSLDLSNNALA
GEIPPSFSQLKNMTLLNLFRNKLRGDIPDFVGDLPSLEVLQLWENNFTGSVPRRLGGNNRLQLVDLSSNRLTGTLPPDLC
AGGKLHTLIALGNSLFGSIPDSLGQCKSLSRIRLGENYLNGSIPKGLFELQKLTQVELQDNLLTGDFPAVVGPAALGEIN
LSNNQLTGALPASIGNFSGVQKLLLDRNSFSGVLPAEVGRLQELSKADLSGNAIEGGVPPEIGKCRLLTYLDLSRNNLSG
RIPPAISGMRILNYLNLSKNHLDGEIPPSISTMQSLTAVDFSYNNLSGLVPGTGQFSYFNATSFVGNPNLCGPYLGPCAD
GHTGHGGLSSTIKLLIVLGLLLCSIIFATAAILKARSLKKASDARWKLTAFQRLDFTCDDVLDSLKEENIIGKGGAGTVY
KGSMPNGDHVAVKRLGSSHDHGFSAEIQTLGRIRHRHIVRLLGFCSNNETNLLVYEYMPNGSLGELLHGKKGEHLHWDTR
YKIAIEAAKGLCYLHHDCSPLILHRDVKSNNILLDSDFEAHVADFGLAKFLQDASECMSAIAGSYGYIAPEYAYTLKVDE
KSDVYSFGVVLLELVTGRKPVGEFGDGVDIVQWVKMMTPNKEQVMKILDPRLSTVPVHEVMHVFYVALLCTEEHSVQRPT
MREVVQILS
>TRIDC2AG038360.1 cds:protein coding
LRALRILDLYNNNFTGSLPLDVVGMAHLRHLHLGGNFFSGEIPPEYGGWRRLQYLAVSGNELSGKIPPELGNLTSLRELY
IGYYNNYSGGIPAELGNMAELVRLDAANCGLSGEIPPELGNLAKLDTLFLQVNGLTGGIPPVLGRLGSLSSLDLSNNALS
GEIPATFAALKNLTLFNLFRNRLRGDIPEFVGDLPGLEVLQLWENNFTGGIPRHLGRNGRFQLLDLSSNRLTGTLPPELC
AGGKLETLIALGNSLFGPIPDSLGKCKALTRVRLGENFLNGSIPEGLFELPNLTQVELQDNLLSGSFPAVVSAGGLGGIS
LSNNQLTGALPASIGSFSGLRKLLLDQNAFTGAIPPEIGRLQQLSKADLSGNSFDGGVPPEIGKCRLLTYLDLSQNKLSG
DIPPAISGMRILNYLNLSRNQLDGEIPVTIAAMQSLTAVDFSYNNLSGLVPVTGQFSYFNATSFVGNPGLCGPYLGPCAG
DHDTHGGLSSSLKLIIVLVLLAFSIAFAAMAILKARSLKKASEARWRLTAFQRLEFTCDDVLDSLKEENMIGKGGAGTVY
KGTMPDGDHVAVKRLGSSHDHGFSAEIQTLGRIRHRYIVRLLGFCSNNETNLLVYEYMPNGSLGELLHGKKGGHLHWDTR
YKIAVEAAKGLCYLHHDCSPPILHRDVKSNNILLDSDFEAHVADFGLAKFLQDTSECMSAIAGSYGYIAPEYAYTLKVDE
KSDVYSFGVVLLELITGNKPVGEFGDGVDIVHWIKMMTSKREQVIKIMDPRLSTVPVHEVMHVFYVALLCVEEQSVQRPT
MREVVQILS
>TRITD2Av1G154310.1 cds:protein coding
------------------------MAHLRHLHLGGNFFSGEIPPEYGGWRRLQYLAVSGNELSGKIPPELGNLTSLRELY
IGYYNNYSGGIPAELGNMAELVRLDAANCGLSGEIPPELGNLAKLDTLFLQVNGLTGGIPPVLGRLGSLSSLDLSNNALS
GEIPATFAALKNLTLFNLFRNRLRGDIPEFVGDLPGLEVLQLWENNFTGGIPRHLGRNGRFQLLDLSSNRLTGTLPPELC
AGGKLETLIALGNSLFGPIPDSLGKCKALTRVRLGENFLNGSIPEGLFELPNLTQVELQDNLLSGSFPAVVSAGGLGGIS
LSNNQLTGALPASIGSFSGLRKLLLDQNAFTGAIPPEIGRLQQLSKADLSGNSFDGGVPPEIGKCRLLTYLDLSQNKLSG
DIPPAISGMRILNYLNLSRNQLDGEIPVTIAAMQSLTAVDFSYNNLSGLVPVTGQFSYFNATSFVGNPGLCGPYLGPCAG
DHDTHGGLSSSLKLIIVLVLLAFSIAFAAMAILKARSLKKASEARWRLTAFQRLEFTCDDVLDSLKEENMIGKGGAGTVY
KGTMPDGDHVAVKRLGSSHDHGFSAEIQTLGRIRHRYIVRLLGFCSNNETNLLVYEYMPNGSLGELLHGKKGGHLHWDTR
YKIAVEAAKGLCYLHHDCSPPILHRDVKSNNILLD-------------------SECMSAIAGSYGYIAPEYAYTLKVDE
KSDVYSFGVVLLELITGKKPVGEFGDGVDIVHWIKMMTSKREQVIKIMDPRLSTVPVHEVMHVFYVALLCVEEQSVQRPT
MREVVQILS
>TRIDC2BG039770.1 cds:protein coding
LRALRVLDLYNNNFTGSLPLEVVRMAQLRHLHLGGNFFSGEIPPEYGGWRRLQYLAVSGNELSGKIPPELGNLTSLRELY
IGYYNNYSGGIPAELGNMTELVRLDAANCGLSGEIPPELGNLAKLDTLFLQVNGLTGGIPPVLGRLGSLSSLDLSNNALS
GEIPATFAALKNLTLFNLFRNRLRGDIPEFVGDLPGLEVLQLWENNFTGGIPRRLGRNGCFQLLDLSSNRLTGTLPPELC
AGGKLETLIALGNSLFGPIPDSLGKCKALTRVRLGENFLNGSIPEGLLELPNLTQVELQDNLLSGSFPAVVSAGGLGGIS
LSNNQLTGALPASIGSFSGLQKLLLDQNAFTGAIPPEIGLLQQLSKADLSGNSFNGGVPPEIGKCRLLTYLDVSQNKLSG
DIPPAISGMRILNYLNLSRNQLDGEIPVTIAAMQSLTAVDFSYNNLSGLVPVTGQFSYFNATSFVGNPGLCGPYLGPCAG
DHDTHGGLSSSLKLIIVLVLLAFSIAFAAMAILKARSLKKASEARWRLTAFQRLEFTCDDVLDSLKEENMIGKGGAGTVY
KGTMPDGDHVAVKRLGSSHDHGFSAEIQTLGRIRHRYIVRLLGFCSNNETNLLVYEYMPNGSLGELLHGKKGGHLHWDTR
YKIAVEAAKGLCYLHHDCSPPILHRDVKSNNILLDSDFEAHVADFGLAKFLQDTSECMSAIAGSYGYIAPEYAYTLKVDE
KSDVYSFGVVLLELITGKKPVGEFGDGVDIVHWIKMMTSKREQVIKIMDPRLSTVPVHEVMHVFYVALLCVEEQSVQRPT
MREVVQILS
>TRITD5Av1G209310.2 cds:protein coding
LRGLRVLDLYNNNLTSPLPLEVAQMPLLRHLHLGGNFFSGEIPPDYGRWTRLQYLALSGNELSGRIPPELGNLTSLRELY
IGYYNAYSGGVPPELGNLTDLVRLDAANCGLSGKIPPELGRLQKLDTLFLQVNGLTGAIPSELGSLKSLSSLDLSNNALA
GEIPPSFSHLKNMTLLNLFRNKLRGDIPDFVGDLPSLEVLQLWENNFTGSVPRRLGANNRLQLVDLSSNRLTGTLPPDLC
AGGKLHTLIALGNSLFGSIPDSLGQCKSLSRIRLGENYLNGSIPKGLFELQKLTQVELQDNLLTGDFPAVVGPAALGEIN
LSNNQLTGALPASIGNFSGVQKLLLDRNSFSGPLPAEVGRLQELSKADLSGNAIEGGVPPEIGKCRLLTYLDLSRNNLSG
RIPPAISGMRILNYLNLSKNHLDGEIPPSISTMQSLTAVDFSYNNLSGLVPGTGQFSYFNATSFVGNPNLCGPYLGPCAD
GHTGHGGLSSTIKLLIVLGLLLCSIIFATAAILKARSLKKASDARWKLTAFQRLDFTCDDVLDSLKEENIIGKGGAGTVY
KGSMPNGDHVAVKRLGSSHDHGFSAEIQTLGRIRHRHIVRLLGFCSNNETNLLVYEYMPNGSLGELLHGKKGEHLHWDTR
YKIAIEAAKGLCYLHHDCSPLILHRDVKSNNILLDSDFEAHVADFGLAKFLQDASECMSAIAGSYGYIAPEYAYTLKVDE
KSDVYSFGVVLLELVTGRKPVGEFGDGVDIVQWVKMMTPNKEQVMKILDPRLSTVPVHEVMHVFYVALLCTEEHSVQRPT
MREVVQILS
>TRITD5Bv1G205860.3 cds:protein coding
LRGLRVLDLYNNNLTSPLPLEVAQMPMLRHLHLGGNFFSGEIPPEYGRWSRLQYLALSGNELSGRIPPELGNLTSLRELY
IGYYNAYSGGVPPELGNLTDLVRLDAANCGLSGKIPPELGRLQKLDTLFLQVNGLTGAIPSELGNLQSLSSLDLSNNALA
GEIPPSFSQLKNMTLLNLFRNKLRGDIPDFVGDLPSLEVLQLWENNFTGSVPRRLGGNNRLQLVDLSSNRLTGTLPPDLC
AGGKLHTLIALGNSLFGSIPDSLGQCKSLSRIRLGENYLNGSIPKGLFELQKLTQVELQDNLLTGDFPAVVGPAALGEIN
LSNNQLTGALPASIGNFSGVQKLLLDRNSFSGVLPAEVGRLQELSKADLSGNAIEGGVPPEIGKCRLLTYLDLSRNNLSG
RIPPAISGMRILNYLNLSKNHLDGEIPPSISTMQSLTAVDFSYNNLSGLVPGTGQFSYFNATSFVGNPNLCGPYLGPCAD
GHTGHGGLSSTIKLLIVLGLLLCSIIFATAAILKARSLKKASDARWKLTAFQRLDFTCDDVLDSLKEENIIGKGGAGTVY
KGSMPNGDHVAVKRLGSSHDHGFSAEIQTLGRIRHRHIVRLLGFCSNNETNLLVYEYMPNGSLGELLHGKKGEHLHWDTR
YKIAIEAAKGLCYLHHDCSPLILHRDVKSNNILLDSDFEAHVADFGLAKFLQDASECMSAIAGSYGYIAPEYAYTLKVDE
KSDVYSFGVVLLELVTGRKPVGEFGDGVDIVQWVKMMTPNKEQVMKILDPRLSTVPVHEVMHVFYVALLCTEEHSVQRPT
MREVVQILS
>TRITD2Bv1G120570.4 cds:protein coding
LRALRVLDLYNNNFTGSLPLEVVRMAQLRHLHLGGNFFSGEIPPEYGGWRRLQYLAVSGNELSGKIPPELGNLTSLRELY
IGYYNNYSGGIPAELGNMTELVRLDAANCGLSGEIPPELGNLAKLDTLFLQVNGLTGGIPPVLGRLGSLSSLDLSNNALS
GEIPATFAALKNLTLFNLFRNRLRGDIPEFVGDLPGLEVLQLWENNFTGGIPRRLGRNGCFQLLDLSSNRLTGTLPPELC
AGGKLETLIALGNSLFGPIPDSLGKCKALTRVRLGENFLNGSIPEGLLELPNLTQVELQDNLLSGSFPAVVSAGGLGGIS
LSNNQLTGALPASIGSFSGLQKLLLDQNGFTGAIPPEIGLLQQLSKADLSGNSFNGGVPPEIGKCRLLTYLDVSQNKLSG
DIPPAISGMRILNYLNLSRNQLDGEIPVTIAAMQSLTAVDFSYNNLSGLVPVTGQFSYFNATSFVGNPGLCGPYLGPCAG
DHDTHGGLSSSLKLIIVLVLLAFSIAFAAMAILKARSLKKASEARWRLTAFQRLEFTCDDVLDSLKEENMIGKGGAGTVY
KGTMPDGDHVAVKRLGSSHDHGFSAEIQTLGRIRHRYIVRLLGFCSNNETNLLVYEYMPNGSLGELLHGKKGGHLHWDTR
YKIAVEAAKGLCYLHHDCSPPILHRDVKSNNILLDSDFEAHVADFGLAKFLQSTSECMSAIAGSYGYIAP----------
------------------------GERILITVWKCL--------------------------------------------
---------
>TraesCS7A02G533800.1 cds:protein coding
--------------------------------------------------------------------------------
-------------------------MSSCNLTGPIPPELGKLKNLDTLFLLWNRLSGEIPTELGELQSLQSLDLSVNDLA
GEIPASLAKLTHLRLLNLFRNHLRGGIPAFVAELPDLEVLQLWENNLTGSLPPGLGRNGRLRNLDVTTNHLTGTVPPELC
AGGRLETLVLMDNAFFGPIPESLGACKTLVRVRLSKNFLSGAVPAGLFDLPQANMLELTDNLLTGGLPDVIGGGKIGMLL
LGNNGIGGRIPAAIGNLPALQTLSLESNNFSGELPPEIGRLRNLSRLNVSGNHLTGAIPQELTRCASLAAVDVSRNRLTG
AIPESITSLKILCTLNVSRNALSGELPTEMSNMTSLTTLDVSYNALTGAVPMQGQFLVFNESSFVGNPGLCGGPLTACHD
GGGLSLRRWDSKKMLVCLAGVFVALVAAFLGGRKGCEAWREAARRWKMTVFQRPGFSADDVVECLQEDNIIGKGGAGIVY
HGVTRGGAELAIKRLGVGGDRGFSAEVGTLGRIRHRNIVRLLGFVSNRETNLLLYEYMPNGSLGEMLHGGKGGHLGWDAR
ARVALEAARGLCYLHHDCAPRIIHRDVKSNNILLDSAFEAHVADFGLAKFLGGASECMSAIAGSYGYIAPEYAYTLRVDE
KSDVYSFGVVLLELITGRRPVGGFGDGVDIVHWVRKLPDTAAAVLAVADRRLSPEPVPLLVGLYDVATACVEEASTDRPN
MREVVHMLS
>TRITD7Av1G271320.3 cds:protein coding
--------------------------------------------------------------------------------
-------------------------MSSCNLTGPIPPELGKLKNLDTLFLLWNRLSGEIPTELGELQSLQSLDLSVNDLA
GEIPASLAKLTHLRLLNLFRNHLRGGIPAFVAELPDLEVLQLWENNLTGSLPPGLGRNGRLRNLDVTTNHLTGTVPPELC
AGGRLETLVLMDNAFFGPIPESLGACKTLVRVRLSKNFLSGAVPAGLFDLPQANMLELTDNLLTGGLPDVIGGGKIGMLL
LGNNGIGGRIPAAIGNLPALQTLSLESNNFSGELPPEIGRLRNLSRLNVSGNHLTGAIPQELTRCASLAAVDVSRNRLTG
AIPESITSLKILCTLNVSRNALSGELPTEMSNMTSLTTLDVSYNALTGAVPMQGQFLVFNESSFVGNPGLCGGPLTACHD
GGGLSLRRWDSKKMLVCLAGVFVALVAAFLGGRKGCEAWREAARRWKMTVFQRPGFSADDVVECLQEDNIIGKGGAGIVY
HGVTRGGAELAIKRLGVGGDRGFSAEVGTLGRIRHRNIVRLLGFVSNRETNLLLYEYMPNGSLGEMLHGGKGGHLGWDAR
ARVALEAARGLCYLHHDCAPRIIHRDVKSNNILLDSAFEAHVADFGLAKFLGGASECMSAIAGSYGYIAPEYAYTLRVDE
KSDVYSFGVVLLELITGRRPVGGFGDGVDIVHWVRKLPDTAAAVLAIADRRLSPEPVPLLVGLYDVATACVEEASTDRPN
MREVVHMLS
>TRITD7Bv1G224050.5 cds:protein coding
--------------------------------------------------------------------------------
-------------------------MSSCNLTGPIPPELGKLKNLDTLFLLWNRLSGEIPTELGELQSLQSLDLSVNDLA
GEIPASLAKLTHLRLLNLFRNHLRGGIPGFVAELPDLEVLQLWENNLTGSLPPGLGRNGRLRNLDVTTNHLTGTVPPELC
AGGRLETLVLMDNAFFGPIPESLGACKTLVRVRLSKNFLSGAVPAGLFDLPQANMLELTDNLLTGGLPDVIGGGKIGMLL
LGNNGIGGRIPAAIGNLPALQTLSLESNNFSGELPPEIGRLRNLSRLNVSGNHLTGAIPQELTRCASLAAVDVSRNRLTG
AIPESITSLKILCTLNVSRNALSGQLPPEMSNMTSLTTLDVSYNALTGAVPMQGQFLVFNESSFAGNPGLCGGPLTACHD
GGGLSLRRWDSKKMLVCLAGVFVALVAAFLGGRKGCEAWREAARRWKMTVFQRPGFSADDVVECLQEDNIIGKGGAGIVY
HGVTRGGAELAIKRLGVGGDRGFSAEVGTLGRIRHRNIVRLLGFVSNRETNLLLYEYMPNGSLGEMLHGGKGGHLGWEAR
ARVALEAARGLCYLHHDCAPRIIHRDVKSNNILLDSAFEAHVADFGLAKFLGGNSECMSAIAGSYGYIAPEYAYTLRVDE
KSDVYSFGVVLLELITGRRPVGGFGDGVDIVHWVRKLPDTAAAVLAVADRRLSPEPVPLLVGLYDVATACVEEASTDRPN
MREVVHMLS
>TuG1812G0700005667.01.T01
FPSLQLLDCYNNNLSGPLPPFGAHAAALRYLHLGGNYFSGPIPVAYGDVASLEYLGLNGNALSGRIPPELAQLAQLRSLY
VGYFNQYDGGVPPEFGGLRSLVLLDMSSCNLTGPIPPELGKLKNLDTLFLLWNRLSGEIPTELGELQSLQSLDLSVNDLA
GEIPASLAKLTHLRLLNLFRNHLRGGIPAFVAELPDLEVLQLWENNLTGSLPPGLGRNGRLRNLDVTTNHLTGTVPPELC
AGGRLETLVLMDNAFFGPIPESLGACKTLVRVRLSKNFLSGAVPAGLFDLPQANMLELTDNLLTGGLPDVIGGGKIGMLL
LGNNGIGGRIPAAIGNLPALQTLSLESNNFSGELPPEIGRLRNLSRLNVSGNHLTGAIPQELTRCASLAAVDVSRNRLTG
AIPESITSLKILCTLNVSRNALSGELPTEMSNMTSLTTLDVSYNALTGAVPMQGQFLVFNESSFVGNPGLCGGPLTACHD
GGGLSLRRWDSKKMLVCLAGVFVALVAAFLGGRKGCEAWREAARRWKMTVFQRPGFSADDVVECLQEDNIIGKGGAGIVY
HGVTRGGAELAIKRLGVGGDRGFSAEVGTLGRIRHRNIVRLLGFVSNRETNLLLYEYMPNGSLGEMLHGGKGGHLGWDAR
ARVALEAARGLCYLHHDCAPRIIHRDVKSNNILLDSAFEAHVADFGLAKFLGGASECMSAIAGSYGYIAPEYAYTLRVDE
KSDVYSFGVVLLELITGRRPVGGFGDGVDIVHWVRKLPDTAAAVLAVADRRLSPEPVPLLVGLYDVATACVEEASTDRPN
MREVVHMLS
>TRIDC7AG074410.2 cds:protein coding
FPSLQLLDCYNNNLSGPLPPFGAHAAALRYLHLGGNYFSGPIPVAYGDVASLEYLGLNGNALSGRIPPGLAQLAQLRSLY
VGYFN----------------------HCNLTGPIPPELGKLKNLDTLFLLWNRLSGEIPTELGELQSLQSLDLSVNDLA
GEIPASLAKLTHLRLLNLFRNHLRGGIPAFVAELPDLEVLQLWENNLTGSLPPGLGRNGRLRNLDVTTNHLTGTVPPELC
AGGRLETLVLMDNAFFGPIPESLGACKTLVRVRLSKNFLSGAVPAGLFDLPQANMLELTDNLLTGGLPDVIGGGKIGMLL
LGNNGIGGRIPAAIGNLPALQTLSLESNNFSGELPPEIGRLRNLSRLNVSGNHLTGAIPQELTRCASLAAVDVSRNRLTG
AIPESITSLKILCTLNVSRNALSGELPTEMSNMTSLTTLDVSYNALTGAVPMQGQFLVFNESSFVGNPGLCGGPLTACHD
GGGLSLRRWDSKKMLVCLAGVFVALVAAFLGGRKGCEAWREAARRWKMTVFQRPGFSADDVVECLQEDNIIGKGGAGIVY
HGVTRGGAELAIKRLGVGGDRGFSAEVGTLGRIRHRNIVRLLGFVSNRETNLLLYEYMPNGSLGEMLHGGKGGHLGWDAR
ARVALEAARGLCYLHHDCAPRIIHRDVKSNNILLDSAFEAHVADFGLAKFLGGASECMSAIAGSYGYIAPEYAYTLRVDE
KSDVYSFGVVLLELITGRRPVGGFGDGVDIVHWVRKLPDTAAAVLAVADRRLSPEPVPLLVGLYDVATACVEEASTDRPN
MREVVHMLS
>TRIDC7BG070720.1 cds:protein coding
FPALQVLDCYNNNLSGPLPPFGAHAAALRYLHLGGNYFSGPIPAAYGDVASLEYLGLNGNALSGRIPPELARLAQLRSLY
VGYFNQYDGGVPPEFGGLRSLVLLDMSSCNLTGPIPPELGKLKNLDTLFLLWNRLSGEIPTELGELQSLQSLDLSVNDLA
GEIPASLAKLTHLRLLNLFRNHLRGGIPGFVAELPDLEVLQLWENNLTGSLPPGLGRNGRLRNLDVTTNHLTGTVPPELC
AGGRLETLVLMDNAFFGPIPESLGACKTLVRVRLSKNFLSGAVPAGLFDLPQANMLELTDNLLTGGLPDVIGGGKIGMLL
LGNNGIGGRIPAAIGNLPALQTLSLESNNFSGELPPEIGRLRNLSRLNVSGNHLTGAIPQELTRCASLAAVDVSRNRLTG
AIPESITSLKILCTLNVSRNALSGELPPEMSNMTSLTTLDVSYNALTGAVPMQGQFLVFNESSFAGNPGLCGGPLTACHD
GGGLSLRRWDSKKMLVCLAGVFVALVAAFLGGRKGCEAWREAARRWKMTVFQRPGFSADDVVECLQEDSIIGKGGAGIVY
HGVTRGGAELAIKRLGVGGDRGFSAEVGTLGRIRHRNIVRLLGFVSNRETNLLLYEYMPNGSLGEMLHGGKGGHLGWEAR
ARVALEAARGLCYLHHDCAPRIIHRDVKSNNILLDSAFEAHVADFGLAKFLGGNSECMSAIAGSYGYIAPEYAYTLRVDE
KSDVYSFGVVLLELITGRRPVGGFGDGVDIVQWVRKLPDTATAVLAVADRRLSPEPVPLLVGLYDVATACVEEASTDRPN
MREVVHMLS
>TraesCS7D02G521200.1 cds:protein coding
FPALQLLDCYNNNLSGPLPPFGAHAAALRYLHLGGNYFSGPIPPAYGDVASLEYLGLNGNALSGRVPPELARLGRLRSLY
VGYFNQYDGGVPPEFGGLRSLVLLDMSSCNLTGPIPPELGKLKNLDTLFLLWNRLSGEIPTELGELQSLQSLDLSVNDLA
GEIPASLAKLKHLRLLNLFRNHLRGGIPAFVAELPDLEVLQLWENNLTGSLPPGLGRNGRLRNLDVTTNHLTGTVPPELC
AGGRLETLVLMDNAFFGPIPESLGACKTLVRVRLSKNFLSGAVPAGLFDLPQANMLELTDNLLTGELPDVIGGGKIGMLL
LGNNGIGGRIPAAIGNLPALQTLSLECNNFSGELPPEIGRLRNLSRLNVSGNHLTGAIPQELTRCASLAAVDVSRNRLTG
AIPESITSLKILCTLNVSRNALSGELPTEMSNMTSLTTLDVSYNALTGAVPMQGQFLVFNESSFVGNPGLCGGPLTACHD
GGGLSLRRWDSKKMLVCLAGVFVALVAAFLGGRKGCEAWREAARRWKMTVFQRPGFSADDVVECLQEDNIIGKGGAGIVY
HGVTRGGAELAIKRLGVGGDRGFSAEVGTLGRIRHRNIVRLLGFVSNRETNLLLYEYMPNGSLGEMLHGGKGGHLGWEAR
ARVALQAARGLCYLHHDCAPRIIHRDVKSNNILLDSAFEAHVADFGLAKFLGGNSECMSAIAGSYGYIAPEYAYTLRVDE
KSDVYSFGVVLLELITGRRPVGGFGDGVDIVHWVRKLPDTAAAVLAVADRRLSPEPVPLLVGLYDVATACVEEASTDRPN
MREVVHMLS
>TraesCS7B02G758300LC.1 cds:protein coding
FPSIEVLDCYNNNLSGPLPPFGAHAAALRYLHLGGNYFSGPIPAAYGDVASLEYLGLNGNALSGRIPPELARLAQLRSLY
VGYFNQYDGGVPPEFGGLRSLVLLDMSSCNLTGPIPPELGKLKNLDTLFLLWNRLSGEIPTELGELQSLQSLDLSVNDLA
GEIPASLAKLTHLRLLNLFRNHLRGGIPGFVAELPDLEVLQLWENNLTGSLPPGLGRNGRLRNLDVTTNHLTGTVPPELC
AGGRLETLVLMDNAFFGPIPESLGACKTLVRVRLSKNFLSGAVPAGLFDLPQANMLELTDNLLTGGLPDVIGGGKIGMLL
LGNNGIGGRIPAAIGNLPALQTLSLESNSFSGELPPEIGRLRNLSRLNVSGNHLTGAIPQELTRCASLAAVDVSRNRLTG
AIPESITSLKILCTLNVSRNALSGELPPEMSNMTSLTTLDVSYNALTGAVPMQGQFLVFNESSFAGNPGLCGG---PN--
GGGLSLRRWDSKKMLVCLAGVFVALVAAFLGGRKGCEAWREAARRWKMTVFQRPGFSADDVVECLQEDNIIGKGGAGIVY
HGVTRGGAELAIKRLGVGGDRGFSAEVGTLGRIRHRNIVRLLGFVSNRETNLLLYEYMPNGSLGEMLHGGKGGHLGWEAR
ARVALEAARGLCYLHHDCAPRIIHRDVKSNNILLDSAFEAHVADFGLAKFLGGNSECMSAIAGSYGYIAPEYAYTLRVDE
KSDVYSFGVVLLELITGRRPVGGFGDGVDIVHWVRKLPDTATAVLAVADRRLSPEPVPLLVGLYDVATACVEEASTDRPN
MREVVHMLS
>TRITD1Av1G230840.2 cds:protein coding
MPALQVLDLYDNDLAGPLPDASKPARALVHLDLGGNFFSATIPRSFGSLEAVQFLSVAGNSLTGAIPPELGNLTALRQLF
LGYFNQFDGGIPAELGRLSSLVHLDLASCGLQGAIPPSLGALTRLDTLYLQTNQLNGTIPPELGNLTALRFLDVSNNALT
GEVPPQLAALRELRLVNMFINRFRGGVPEFLGDLEHLQVLKLWQNNFTGSIPAALGRAAPLQEVDLSTNRLTGEVPRWLC
ARGQLQILILLNNFLFGPVPEGLGDCPTLTRVRISNNYLTGELPRGFLYLPALTTVELQSNYLTGHLPEIPAKERLSLLN
LSSNRFNGSLPSSIGSFSSLQTLLLSGNQLAGGIPPEVGRLKRLLKLDLSGNNLTGEVPGEIGECTSLTFLDLSVNQLTG
AIPGALAEIKVLNYLNVSWNKLDGGVPAEMGGMKSLTAADLSHNDLSGVVPQSGQFAYLNATSFAGNPRLCGTTIAPCMS
DGGQPASTSSRLKLAAALGLLACSVAFAAAAVATTRSAMQRRRRQWRMTAFQKVSFGWSDVVQCVKENQVVGRGGAGTVY
RGTMPGGEAVAVKRIGD--DGGFSAEVRTLGRIRHRHIVRLLAICSSGRSNLLVYEYMAEGSLGDVLHGGDGNVMAWATR
LRVATEAAMGLCYLHHDCSPAILHRDVKSNNILLDEGMEAHVADFGLAKYLRGASECMSAIAGSYGYIAPEYAYTLKVDE
KSDVYSFGVVLLELITGHRPVGPHGDGLDLVQWVRARVDQGGGVEAVLDPRLGDVPAWEAAQALFVGMLCVQEQSVERPT
MREVVHMLQ
>TRITD4Av1G027590.2 cds:protein coding
LADIRVLDLYNNNLTGPLPAALPNLTNLVHLHLGGNFFSGSIPTSYGQWSRIRYLALSGNELTGEIPPELGNLATLRELY
LGYFNSFTGGIPPELGRLRQLVRLDMASCGISGTVPPELANLTALDTLFLQINALSGRLPSEIGAMSALKSLDLSNNLFA
GEIPASFAALKNMTLLNLFRNRLAGEIPEFIGDLPNLEVLQLWENNFTGGVPAQLGAATRLRIVDVSTNKLTGVLPTELC
AGGRLETFIALGNSLFGGIPGGFAGCPSLTRIRLGENYLNGTIPAKLFTLQNLTQVELHNNLLSGELRLDADEVSIGELS
LYNNRLSGPVPAGIGGLVGLQKLLLADNKLSGELPPAIGKLQQLSKVDMSGNLISGELPPAIAGCRLLTFLDLSGNKLSG
SIPAALASLRILNYLNLSSNALDGEIPPPIAGMQSLTAVDFSYNRLSGEVPATGQFAYFNSTSFAGNPGLCGAFLSPCGG
GVAAFGSLSSTTKLLLVLGLLALSIIFAVAAVLKARSLKRSAEARWRITAFQRLDFAVDDVLDCLKEENVIGKGGSGIVY
KGAMPGGAVVAVKRLGSAHDYGFSAEIQTLGRIRHRHIVRLLGFAANRETNLLVYEYMPNGSLGEVLHGKKGGHLQWATR
YKIAVEAAKGLCYLHHDCSPPILHRDVKSNNILLDTDFEAHVADFGLAKFLNNGSECMSAIAGSYGYIAPGMYYG-----
-PPLFSFFTNVLD-----------SNHRDFQLWYAL--------------------------------------------
------IVF
>TRITD4Bv1G142190.1 cds:protein coding
LTDIRVLDLYNNNLTGPLPAALPNLTNLVHLHLGGNFFSGSIPTSYGQWSRIRYLALSGNELTGEIPPELGNLSTLRELY
LGYFNSFTGGIPPELGRLRQLVRLDMASCGISGKIPPELANLTTLDTLFLQINALSGRLPSEIGVMGALKSLDLSNNLFA
GEIPASFASLKNMTLLNLFRNRLAGEIPEFIGDLPNLEVLQLWENNFTGGVPAQLGAATRLRIVDVSTNKLTGVLPTELC
AGGRLETFIALGNSLFGGIPDGLAGCPSLTRIRLGENYLNGTIPAKLFTLQNLTQVELHNNLLSGEVRLDADEVSIGELS
LYNNGLSGPVPAGIGGLVGLQKLLLADNKLSGELPPAIGKLQQLSKVDMSGNLISGELPPAIAGCRLLTFLDLSGNRLSG
RIPAALASLRILNYLNLSSNALDGEIPPSIAGMQSLTAVDFSYNCLSGEVPATGQFAYFNSTSFAGNPGLCGAFLSPCGG
GVATFGSLSSTTKLLLVLGLLALSIIFAVAAVLKARSLKRSAEARWRITAFQRLDFAVDDVLDCLKDENVIGKGGSGIVY
KGAMPGGAVVAVKRLGSAHDYGFSAEIQTLGRIRHRHIVRLLGFAANRETNLLVYEYMPNGSLGEVLHGKKGGHLQWATR
YKIAVEAAKGLCYLHHDCSPPILHRDVKSNNILLDTDFEAHVADFGLAKFLNNGSECMSAIAGSYGYIAPEYAYTLKVDE
KSDVYSFGVVLLELVTGRKPVGEFGDGVDIVQWVRMATSTKEGVMKIADPRLSTVPVQELTHVFYVAMLCVAEQSVERPT
MREVVQILA
>TuG1812G0400002813.01.T01
LADIRVLDLYNNNLTGPLPAALPNLTNLVHLHLGGNFFSGSIPTSYGQWSRIRYLALSGNELTGEIPPELGNLATLRELY
LGYFNSFTGGIPPELGRLRQLVRLDMASCGISGTVPPELANLTALDTLFLQINALSGRLPSEIGAMSALKSLDLSNNLFA
GEIPASFAALKNMTLLNLFRNRLAGEIPEFIGDLPNLEVLQLWENNFTGGVPAQLGAATRLRIVDVSTNKLTGVLPTELC
AGGRLETFIALGNSLFGGIPGGLAGCPSLTRIRLGENYLNGTIPAKLFTLQNLTQVELHNNLLSGELRLDADEVSIGELS
LYNNRLSGPVPAGIGGLVGLQKLLLADNKLSGELPPAIGKLQQLSKVDMSGNLISGELPPAIAGCRLLTFLDLSGNKLSG
SIPAALASLRILNYLNLSSNALDGEIPPPIAGMQSLTAVDFSYNRLSGEVPATGQFAYFNSTSFAGNPGLCGAFLSPCGG
GVAAFGSLSSTTKLLLVLGLLALSIIFAVAAVLKARSLKRSAEARWRITAFQRLDFAVDDVLDCLKEENVIGKGGSGIVY
KGAMPGGAVVAVKRLGSAHDYGFSAEIQTLGRIRHRHIVRLLGFAANRETNLLVYEYMPNGSLGEVLHGKKGGHLQWATR
YKIAVEAAKGLCYLHHDCSPPILHRDVKSNNILLDTDFEAHVADFGLAKFLNNGSECMSAIAGSYGYIAPEYAYTLKVDE
KSDVYSFGVVLLELVTGRKPVGEFGDGVDIVQWVRMATSTKEGVMKIVDPRLSTVPIQELTHVFYVAMLCVAEQSVERPT
MREVVQILA
>TuG1812G0500004296.01.T01
LRGLRVLDLYNNNLTSPLPLEVAQMPLLRHLHLGGNFFSGEIPPDYGRWTRLQYLALSGNELSGRIPPELGNLTSLRELY
IGYYNAYSGGVPPELGNLTDLVRLDAANCGLSGKIPPELGRLQKLDTLFLQVNGLTGAIPSELGSLKSLSSLDLSNNALA
GEIPPSFSHLKNMTLLNLFRNKLRGDIPDFVGDLPSLEVLQLWENNFTGSVPRRLGANNRLQLVDLSSNRLTGTLPPDLC
AGGKLHTLIALGNSLFGSIPDSLGQCKSLSRIRLGENYLNGSIPKGLFELQKLTQVELQDNLLTGDFPAVVGPAALGEIN
LSNNQLTGALPASIGNFSGVQKLLLDRNSFSGPLPAEVGRLQELSKADLSGNAIEGGVPPEIGKCRLLTYLDLSRNNLSG
RIPPAISGMRILNYLNLSKNHLDGEIPPSISTMQSLTAVDFSYNNLSGLVPGTGQFSYFNATSFVGNPNLCGPYLGPCAD
GHTGHGGLSSTIKLLIVLGLLLCSIIFATAAILKARSLKKASDARWKLTAFQRLDFTCDDVLDSLKEENIIGKGGAGTVY
KGSMPNGDHVAVKRLGSSHDHGFSAEIQTLGRIRHRHIVRLLGFCSNNETNLLVYEYMPNGSLGELLHGKKGEHLHWDTR
YKIAIEAAKGLCYLHHDCSPLILHRDVKSNNILLDSDFEAHVADFGLAKFLQDASECMSAIAGSYGYIAPEYAYTLKVDE
KSDVYSFGVVLLELVTGRKPVGEFGDGVDIVQWVKMMTPNKEQVMKILDPRLSTVPVHEVMHVFYVALLCTEEHSVQRPT
MREVVQILS
>Zm00001eb112170 T001 cds:protein coding
LPGLEVLDAYDNNFSAPLPLGVAALPRLRYLDLGGNYFTGEIPAAYGAMPAVEYLSLNGNNLQGRIPPELGNLTTLRELY
LGYYNVFDGGIPPALGRLRSLTVLDVSNCGLTGRVPAELGALASIETLFLHTNQLSAPIPPELGNLTSLTALDLSNNALT
GEVPRSLASLTSLKLLNLFLNRLHGPVPDFIAALPRLETVQLFMNNLTGRVPAGLGANAALRLVDLSSNRLTGVIPEALC
ASGDLHTVILMNNFLFGPIPGSFGSCTSLTRVRLGQNYLNGSIPAGLLYLPRLSLLELHNNLLSGAVPSSPSASSLAQLN
LSNNLLAGPLPSTLANLTALQTLLASNNRIGGAVPPEVGELRRLVKLDLSGNELSGPIPGAVGQCGELTYLDLSRNNLSG
AIPEAIAGVRVLNYLNLSRNALEDAIPTAIGAMSSLTAADFSYNDLSGQLPDTGQLGYMNATAFAGNPRLCGSVVSPC--
GGG---GAATGLKLVLALGLLACSVVFAVAAVLRARSFRVDVGAGWRLTAFHKVDFGVAEVIECMKDGNVVGRGGAGVVY
AGRTRSGGAIAVKRLGAQGDRGFRAEVRTLGSIRHRNIVRLLAFCTNREANVLVYEYMGGGSLGVVLHGKGGAFLAWERR
YRIALEAARGLCYLHHDCTPMIVHRDVKSNNILLGDNLEARVADFGLAKFLRGTSESMSAVAGSYGYIAPEYAYTLRVDE
KSDVYSYGVVLLELITGRRPVGDFGEGVDIVQWAKRATGRREAVPGIVDRRLGGAPADEVAHLFFVSMLCVQDNSVERPT
MREVVQMLA
>Zm00001eb297830 T002 peptide: Zm00001eb297830 P002 pep:protein coding
MHSLQVLDLYDNDLAGALPTLLPAAAGLRHLDLGGNFFSGTIPPSFGRFPAIQFLSLAGNSLSGDIPPDLANLSTLRHLF
LGYFNRFDGGIPAELGRLTSLVHLDLANCGLQGPIPASLGDLTGLDTLYLQTNQLNGTIPPSLGNLTGLRFLDVSNNALT
GEIPPELAALRELRLLNMFINRFRGGVPDFLGDLRSLQVLKLWQNNFTGAIPAALGRAAPLREVDLSTNRLTGEVPRWLC
ARGQLEILILLDNFLFGPVPEGLGACPTLTR----------------------------GNYLTGRLEESGGGGSLSLLN
LSSNRFNGSLPASMGNFSWLQTLLLGGNQLGGQIPRQVGRLKRLLKLDLSGNKLTGAVPGEVGECTSLTYLDLSGNRLSG
AIPVRLVQIKVLNYLNVSWNMLSGSIPRELGGMKSLTAADFSHNELSGRVPESGQFAYLNGSSFVGNPGVVNPKQQGGLG
AGTRGSSSSSRLKLLLAVGLLGFSVAFAAAAVATTRSAAMLRRRRWRMTAFQQVSFGCEDVVRCVKENCVVGRGGAGVVY
RGTMPGGECVAVKRI--SAGGGFQAEVETLGGIRHRHIVRLLAFCSGPEAKLLVYEYMVNGSLGEALHGGGGVVLSWASR
LRVATEAAKGLCYLHHDCSPPILHRDVKSNNILLDARMEAHVADFGLAKFLGSASECMSAVAGSYGYIAPEYAYTLKVDE
KSDVYSFGVVLLELITGLKPVGEHGDAVDLVQWARARSSAGGGVLALLDPRLGDVPVAEAAHVLFVSMLCVQEHSVERPT
MREVVQMLQ
>Zm00001eb228140 T001 cds:protein coding
FPALEIVDVYNNNLSGPLPPLGAHARSLRYLHLGGNYFNGSIPDTFGDLAALEYLGLNGNALSGRVPPSLSRLSRLREMY
VGYYNQYSGGVPREFGALQSLVRLDMSSCTLTGPIPPELARLSRLDTLFLALNQLTGEIPPELGALTSLRSLDLSINDLA
GEIPASFAALTNLKLLNLFRNHLRGEIPAFLGDFPFLEVLQVWDNNLTGPLPPALGRNGRLKTLDVTSNHLTGTIPPDLC
AGRNLQLLVLMDNGFFGSIPESLGDCKTLTRVRLGKNFLTGPVPAGLFDLPQANMLELTDNMLTGELPDVIAGDKIGMLM
LGNNRIGGRIPAAIGNLPALQTLSLESNNFSGPLPPEIGRLRNLTRLNASGNALTGGIPRELMGCASLGAVDLSRNGLTG
EIPDTVTSLKILCTLNVSRNRLSGELPAAMANMTSLTTLDVSYNQLSGPVPMQGQFLVFNESSFVGNPGLCS----AC--
GGAFSLRRWDSKKLLVWLVVLLTLLVLAVLGARKAHEAWREAARRWKMTAFQKLDFSADDVVECLKEDNIIGKGGAGIVY
HGVTRGGAELAIKRLGCGDDRGFTAEVTTLGRIRHRNIVRLLGFVSNREANLLLYEYMPNGSLGEMLHGGKGGHLGWEAR
ARVAAEAARGLCYLHHDCAPRIIHRDVKSNNILLDSAFEAHVADFGLAKFLGGTSECMSAIAGSYGYIAPEYAYTLRVDE
KSDVYSFGVVLLELITGRRPVGSFGDGVDIVHWVRKAAAAEEPVLLVADRRLAPEPVPLLADLYRVAMACVEEASTARPT
MREVVHMLS
>Zm00001eb213770 T001 cds:protein coding
LRALRVLDLYNNNLTSALPLEVTHMPMLRHLHLGGNFFSGEIPPEYGRWPRLQYLAVSGNELSGKIPPELGNLTSLKELY
IGYYNSYSGGLPPELGNLTELVRLDAANCGLSGEIPPELGRLQNLDTLFLQVNGLTGSIPSDLGYLRSLSSLDLSNNALT
GEIPASFSELKNLTLLNLFRNKLRGDIPDFVGDLPSLEVLQLWENNFTGGVPRRLGRNGRLQVLDLSSNKLTGTLPSELC
TGGKLETLIALGNFLFGAIPGSLGQCKSLSRVRLGENYLNGSIPKGLFELPKLTQVELQDNLLTGNLPAVIGAAALGEIS
LSNNQLTGALPASLGNFSGVQKLLLDQNAFSGAIPPEIGRLQQLSKADLSSNKFEGGVPPEIGKCRLLTYLDISQNNLSG
KIPPAISGMRILNYLNLSRNHLDGEIPPSIATMQSLTAVDFSYNNLSGLVPWTGQFSYFNATSFVGNPGLCGPYLGPCPG
DHTGHGELTNSVKLLIVLGLLICSIAFAAAAILKARSLKKASEARWKLTAFQRLDFTSDDVLDCLKEENIIGKGGAGIVY
KGAMPNGELVAVKRLGSSHDHGFSAEIQTLGRIRHRHIVRLLGFCSNSETNLLVYEYMPIGSLGEMLHGNKGGHLHWDTR
YSIAIEAAKGLCYLHHDCSPLILHRDVKSNNILLDSNFEAHVADFGLAKFLQDASECMSAIAGSYGYIAPEYAYTLKVDE
KSDVYSFGVVLLELVTGRKPVGEFGDGVDIVQWAKLTTSNKEQVMRILDPRLSTVPLHEVTHAFYVALLCTEEQSVQRPT
MREVVQILS
>Zm00001eb059050 T001 cds:protein coding
LRALRVLDLYNNNLTSALPLEVTHMPMLRHLHLGGNFFSGEIPPEYGRWPRLQYLAVSGNELSGKIPPELGNLTSLRELY
IGYYNSYTGGLPPELGNLTELVRLDAANCGLSGEIPPELGRLQNLDTLFLQVNGLTGSIPSELGYLRSLSSLDLSNNALT
GEIPASFSELKNLTLLNLFRNKLRGDIPGFVGDLPSLEVLQLWENNFTGGVPRRLGRNGRLQLLDLSSNKLTGTLPPELC
AGGKLQTLIALGNFLFGAIPDSLGQCKSLSRVRLGENYLNGSIPKGLFELPKLTQVELQDNLLTGNFPAVIGAAALGEIS
LSNNQLTGALPASLGNFSGVQKLLLDQNAFSGAIPPEIGRLQQLSKADLSSNKFEGGVPPEVGKCRLLTYLDMSQNNLSG
KIPPAISGMRILNYLNLSRNHLDGEIPPSIATMQSLTAVDFSYNNLSGLVPGTGQFSYFNATSFVGNPGLCGPYLGPCGG
DHSGHGWLTNTVKLLIVLGLLICSIAFAVAAILKARSLKKASEARWKLTAFQRLDFTSDDVLDCLKEEHIIGKGGAGIVY
KGAMPNGELVAVKRLGSSHDHGFSAEIQTLGRIRHRHIVRLLGFCSNNETNLLVYEYMPNGSLGEMLHGKKGGHLHWDTR
YSIAIEAAKGLCYLHHDCSPLILHRDVKSNNILLDSNFEAHVADFGLAKFLQSASECMSAIAGSYGYIAPEYAYTLKVDE
KSDVYSFGVVLLELVTGRKPVGEFGDGVDIVQWAKMTTSNKEQVMKVLDPRLSTVPLHEVTHVFYVALLCTEEQSVQRPT
MREVVQILS
>Zm00001eb299510 T001 cds:protein coding
LRALRVLDLYNNNLTGPLPLAVVGLPVLRHLHLGGNFFSGEIPPEYGRWRRLQYLAVSGNELSGRIPPELGGLTTLRELY
IGYYNSYSSGLPPELGNMTDLVRLDAANCGLSGEIPPELGNLANLDTLFLQVNGLAGAIPPELGRLKSLSSLDLSNNALT
GEIPASFAALRNLTLLNLFRNKLRGSIPELVGDLPSLEVLQLWENNFTGGIPRRLGRNGRLQLVDLSSNRLTGTLPPELC
AGGKLETLIALGNFLFGSIPEPLGKCEALSRIRLGENYLNGSIPDGLFELPNLTQVELQDNLLSGGFPAVSGTGALGAIT
LSNNQLTGALPASIGKFSGLQKLLLDQNAFTGAVPPEIGRLQQLSKADLSGNTLDGGVPPEIGKCRLLTYLDLSRNNLSG
EIPPAISGMRILNYLNLSRNHLGGEIPATIAAMQSLTAVDFSYNNLSGLVPATGQFSYFNATSFVGNPGLCGPYLGPCAG
GHDTYGGMSNTFKLLIVLGLLVCSIAFAAMAILKARSLKKASEARWRLTAFQRLEFTCDDVLDSLKEENIIGKGGAGIVY
KGTMPDGEHVAVKRLGSSHDHGFSAEIQTLGRIRHRYIVRLLGFCSNNETNLLVYEFMPNGSLGELLHGKKGGHLHWDTR
YKIAVEAAKGLSYLHHDCSPPILHRDVKSNNILLDSDFEAHVADFGLAKFLQDASQCMSAIAGSYGYIAPEYAYTLKVDE
KSDVYSFGVVLLELVTGKKPVGEFGDGVDIVHWVRSTTASKEQVVKVMDPRLSSVPVHEVAHVFCVALLCVEEQSVQRPT
MREVVQMLG
>Zm00001eb009640 T001 cds:protein coding
LKSLRVLDLYNNNLTGSLPAALPNLTDLVHVHLGGNFFSGSIPRSYGQWSRIRYLALSGNELTGEIPEELGNLTTLRELY
LGYYNNFTGGIPPELGRLRALVRLDMANCGISEEIPPELANLTSLDTLFLQINALSGRLPTEIGAMGSLKSLDLSNNLFV
GEIPASFASLKNLTLLNLFRNRLAGEIPEFIGDLPNLEVLQLWENNFTGGIPTNLGAATRLRIVDVSTNKLTGVLPSELC
AGQRLETFIALGNSLFGDVPDGLAGCPSLTRIRLGENFLNGTIPAKLFTLPNLTQVELHNNLLSGELRLDGGKVSIGELS
LFNNRLTGQVPTGIGGLLGLQKLLLAGNMLSGELPPEVGKLQQLSKADLSGNLLSGAVPPAIGRCRLLTFLDISSNKLSG
SIPPELGSLRILNYLNVSHNALQGEIPPAIAGMQSLTAVDFSYNNLSGEVPSTGQFGYFNATSFAGNAGLCGAFLSPCRS
GVAALGSLSSTSKLLLVLGLLALSVVFAGAAVLKARSLKRSAEARWRLTAFQRLDFAVDDVLDCLKEENVIGKGGSGIVY
KGAMPGGAVVAVKRLGAAHDYGFSAEIQTLGRIRHRHIVRLLGFAANRETNLLVYEYMPNGSLGEVLHGKKGGHLQWATR
FKIAVEAAKGLCYLHHDCSPPILHRDVKSNNILLDADFEAHVADFGLAKFLRNGSECMSAIAGSYGYIAPEYAYTLKVDE
KSDVYSFGVVLLELIAGRKPVGEFGDGVDIVHWVRTVTSSKEGVMKIADPRLSTVPLYELTHVFYVAMLCVAEQSVERPT
MREVVQILA
>Zm00001eb167830 T001 cds:protein coding
LPGLEVLDAYDNNFSAPLPLGVAALPRLRYLDLGGNYFTGEIPAAYGAMPAVEYLSLNGNNLQGRIPPELGNLTTLRELY
LGYYNVFDGGIPPALGRLRSLTVLDASNCGLTGRVPAELGALASLGTLFLHTNQLSGPIPPELGNLTSLAALDLSNNALT
GEVPRSLASLTSLKLLNLFLNRLRGPVPDFIAALPRLETVQLFMNNLTGRVPAGLGASAALRLVDLSSNRLTGFIPETLC
ASGQLHTAILMNNFLFGPIPGSLGTCTSLTRVRLGQNYLNGSIPAGLLYLPRLSLLELHNNLLSGAVPSSPSASSLAQLN
LSNNLLSGPLPSTLANLTALQTLLASNNRIGGAVPAELGELRRLVKLDLSGNVLSGPIPGAVGRCGELTYLDLSRNNLSG
VIPEAIASIRVLNYLNLSRNALEDAVPAAIGAMSSLTAADLSYNDLSGQLPDTGQLGYLNATAFAGNPRLCGAVVGPCGG
GVTGGGAGAGELKLVLALGLLACSVGFAAAAVLRARSFRRVDGSGWRFAAFHKVDFGVAEVMECMKDGNVVGRGGAGVVY
AGRTRSGGAIAVKRLGDDDDRGFRAEVRTLGSIRHRNIVRLLALCTNREANVLVYEYMGGGSLGEVLHGKGGAFLAWERR
YTIALEAARGLCYLHHDCTPMIVHRDVKSNNILLGDNLEARVADFGLAKFLRGTSECMSAVAGSYGYIAPEYAYTLRVDE
KSDVYSYGVVLLELITGRRPVGDFGEGVDIVQWAKRATGRREAVPGIADRRLGAAPKDEVAHLFFVSMLCVQENSVERPT
MREVVQMLA
>Os05t0595800-00 cds:protein coding
MNSLEVLDVYDNDLSGPLPLPDT-NSNLRHLDLGGNFFSGSIPTSFGRLQAIQFLSVAGNSLSGRIPPELGNLTALRQLY
LGYYNQFDGGIPASLGRLASLVHLDLASCGLQGEIPPSLGGLANLDTLYLQTNQLNGTIPPALANLTALRFLDVSNNALT
GEIPPELAALTHLRLLNMFINRFRGGIPEFIADLRSLQVLKLWQNNFTGSIPGALGRVAPLRELDLSTNRLTGEVPRWLC
ALRKLDILILLDNFLFGPVPEGLGACRTLTRVRLARNYLTGPLPRGFLYLPALTTLELQGNYLTGQLHNEDEDAGLSLLN
LSGNRLNGSLPASIGNFSSLQTLLLSGNHFTGEIPPEVGQLRRLLKLDLSGNNLSGEVPGEVGECASLTYLDLSANQLWG
AMPARVVQIRMLNYLNVSWNKLNGSIPAEMGSMKSLTDADLSHNDFSGHVPHNGQFAYFNASSFAGNPRLCGTPAPPATP
---GGDGRAPVMWLAAALGLLACSVAFAAAAVATTRSAIERRRRSWQMRAFQKVRFGCEDVMRCVKENSVVGRGGAGVVY
AGEMPGGEWVAVKRI-----------------------------------------------------------------
---------------------------------------------------------------------DEYAYTLKVDE
KSDVYSFGVVLLELITGQKPVGEHTTTVDLVQWVRARCSGKDGVWRVLDRRLGDVPAAEATHMFFVAMLCVQEHSVERPT
MREVVQMLE
>Os07t0134200-01 cds:protein coding
LRALRVLDLYNNNLTGALPLEVVSMAQLRHLHLGGNFFSGGIPPEYGRWGRLQYLAVSGNELSGKIPPELGNLTSLRELY
IGYFNSYSGGIPPELGNMTDLVRLDAANCGLSGEIPPELGNLANLDTLFLQVNGLAGGIPRELGKLASLSSLDLSNNALA
GEIPATFADLKNLTLLNLFRNKLRGDIPEFVGDLPSLEVLQLWENNFTGGIPRRLGRNGRFQLLDLSSNRLTGTLPPDLC
AGGKLETLIALGNSLFGAIPASLGKCTSLTRVRLGDNYLNGSIPEGLFELPNLTQVELQDNLISGGFPAVSGTGALGQIS
LSNNQLTGALPAFIGSFSGVQKLLLDQNAFTGEIPPEIGRLQQLSKADLSGNSFDGGVPPEIGKCRLLTYLDLSRNNLSG
EIPPAISGMRILNYLNLSRNQLDGEIPATIAAMQSLTAVDFSYNNLSGLVPATGQFSYFNATSFVGNPGLCGPYLGPCPG
DHGSHGGLSNSFKLLIVLGLLALSIAFAAMAILKARSLKKASEARWKLTAFQRLEFTCDDVLDSLKEENIIGKGGAGTVY
KGTMPDGEHVAVKRLGSSHDHGFSAEIQTLGRIRHRYIVRLLGFCSNNETNLLVYEYMPNGSLGELLHGKKGGHLHWDTR
YKVAVEAAKGLCYLHHDCSPPILHRDVKSNNILLDSDFEAHVADFGLAKFLQDTSECMSAIAGSYGYIAPEYAYTLKVDE
KSDVYSFGVVLLELITGKKPVGEFGDGVDIVQWVKTMTSNKEHVIKILDPRLSTVPVHEVMHVFYVALLCVEEQSVQRPT
MREVVQILS
>Os03t0228800-01 cds:protein coding
LKNLRVLDFYNNNLTGALPAALPNLTNLVHLHLGGNFFFGSIPRSYGQWSRIKYLALSGNELTGEIPPELGNLTTLRELY
LGYFNSFTGGIPPELGRLKELVRLDMANCGISGVVPPEVANLTSLDTLFLQINALSGRLPPEIGAMGALKSLDLSNNLFV
GEIPASFASLKNLTLLNLFRNRLAGEIPEFVGDLPNLEVLQLWENNFTGGVPAQLGAATRLRIVDVSTNRLTGVLPTELC
AGKRLETFIALGNSLFGSIPDGLAGCPSLTRLRLGENYLNGTIPAKMFTLQNLTQIELHDNLLSGELRLDAGVVSIGELS
LYNNRLSGPVPVGIGGLVGLQKLLVAGNRLSGELPREIGKLQQLSKADLSGNLISGEIPPAIAGCRLLTFLDLSGNRLSG
RIPPALAGLRILNYLNLSHNALDGEIPPAIAGMQSLTAVDFSDNNLSGEVPATGQFAYFNATSFAGNPGLCGAFLSPCRS
GVATFGSLSSASKLLLVLGLLALSIVFAGAAVLKARSLKRSAEARWRLTAFQRLDFAVDDVLDCLKEENVIGKGGSGIVY
KGAMPGGAVVAVKRLGAAHDYGFSAEIQTLGRIRHRHIVRLLGFAANRETNLLVYEYMPNGSLGEVLHGKKGGHLQWATR
YKIAVEAAKGLCYLHHDCSPPILHRDVKSNNILLDAEFEAHVADFGLAKFLRNGSECMSAIAGSYGYIAPEYAYTLKVDE
KSDVYSFGVVLLELIAGRKPVGEFGDGVDIVHWVRMVTSSKEGVTKIADPRLSTVPLHELTHVFYVAMLCVAEQSVERPT
MREVVQILT
>Os11t0233800-01 cds:protein coding
LPSLEVFDAYDNNFSSPLPAGVVALRRLRYLDLGGNFFSGEIPAAYGGMAALEYLSLNGNNLQGAIPPELGNLTSLRELY
LGYYNVFDGGIPPELGRLRNLTMLDISNCGLSGRIPPELGALAALDTLFLHTNQLSGAIPPELGNLTALTALDLSNNALT
GEVPATLASLTSLRLLNLFLNRLHGPVPDFVAALPRLETVQLFMNNLTGRVPAGLGANAALRLVDISSNRLTGMVPEMLC
ASGELHTAILMNNFLFGPIPASLGSCSSLTRVRLGQNYLNGTIPAGLLYLPRLNLLELQNNLLSGDVPAAMAAASLAQLN
LSSNQLSGPLPSSIANLTALQTLLVSNNRLAGAVPPEVGELRRLVKLDLSGNALSGTIPAAIGRCGELTYLDLSKNNLSG
AIPEAIAGVRVLNYLNLSRNQLEEAIPAAIGAMSSLTAADFSYNDLSGELPDAGQLGYLNATAFAGNPRLCGPLLGPCGG
GGSTTRQRAADFKLVLALGLLVCSVVFAAAAVLRARSCRGGGGPDWRFTAFHKVDFGIAEVIESMKDGNVVGRGGAGVVY
VGRTRSGGSIAVKRLGEARDHGFRAEIRTLGSIRHRNIVRLLAFCSRGSSNVLVYEYMANGSLGEVLHGKGGGFLSWDRR
YRIAVEAARGLCYLHHDCSPMIVHRDVKSNNILLGDNFEAHVADFGLAKFLRGSSECMSAVAGSYGYIAPEYAYTLRVDE
KSDVYSYGVVLLELITGRRPVGDFGEGVDIVQWTKRVTGRRESVHRIIDRRISTVPMDEVAHIFFVSMLCVQENSVERPT
MREVVQMLS
>Os03t0773700-01 cds:protein coding
---LRVLDLYNNNLTSPLPMEVVQMPLLRHLHLGGNFFSGEIPPEYGRWGRMQYLAVSGNELSGKIPPELGNLTSLRELY
IGYYNSYSGGLPPELGNLTELVRLDAANCGLSGEIPPELGKLQNLDTLFLQVNSLAGGIPSELGYLKSLSSLDLSNNVLT
GEIPASFSELKNLTLLNLFRNKLRGDIPDFVGDLPSLEVLQLWENNFTGGVPRRLGRNGRLQLLDLSSNRLTGTLPPELC
AGGKMHTLIALGNFLFGAIPDSLGECKSLSRVRLGENYLNGSIPKGLFELPKLTQVELQDNLLTGNFPAVSGAAALGEIS
LSNNQLTGALPASIGNFSGVQKLLLDRNSFSGVVPPEIGRLQKLSKADLSSNALEGGVPPEIGKCRLLTYLDLSRNNISG
KIPPAISGMRILNYLNLSRNHLDGEIPPSIATMQSLTAVDFSYNNLSGLVPGTGQFSYFNATSFVGNPGLCGPYLGPCAG
DHGGHGGLSNGVKLLIVLGLLACSIAFAVGAILKARSLKKASEARWKLTAFQRLDFTCDDVLDCLKEENVIGKGGAGIVY
KGAMPNGDHVAVKRLGSSHDHGFSAEIQTLGRIRHRHIVRLLGFCSNNETNLLVYEYMPNGSLGELLHGKKGGHLHWDTR
YKIAIEAAKGLCYLHHDCSPLILHRDVKSNNILLDSDFEAHVADFGLAKFLQTASECMSAIAGSYGYIAPEYAYTLKVDE
KSDVYSFGVVLLELVTGRKPVGEFGDGVDIVQWVRMMTSNKEQVMKVLDPRLSTVPLHEVMHVFYVALLCIEEQSVQRPT
MREVVQILS
>Os06t0717200-01 cds:protein coding
FPSLELIDAYNNNLSGLLPPFSASHARLRYLHLGGNYFTGAIPDSYGDLAALEYLGLNGNTLSGHVPVSLSRLTRLREMY
IGYYNQYDGGVPPEFGDLGALLRLDMSSCNLTGPVPPELGRLQRLDTLFLQWNRLSGEIPPQLGDLSSLASLDLSVNDLA
GEIPPSLANLSNLKLLNLFRNHLRGSIPDFVAGFAQLEVLQLWDNNLTGNIPAGLGKNGRLKTLDLATNHLTGPIPADLC
AGRRLEMLVLMENGLFGPIPDSLGDCKTLTRVRLAKNFLTGPVPAGLFNLPQANMVELTDNLLTGELPDVIGGDKIGMLL
LGNNGIGGRIPPAIGNLPALQTLSLESNNFSGALPPEIGNLKNLSRLNVSGNALTGAIPDELIRCASLAAVDLSRNGFSG
EIPESITSLKILCTLNVSRNRLTGELPPEMSNMTSLTTLDVSYNSLSGPVPMQGQFLVFNESSFVGNPGLCGGPVAACAG
GGGQLRLRWDSKKMLVALVAAFAAVAVAFLGARKGCSAWRSAARRWKMTAFQKLEFSAEDVVECVKEDNIIGKGGAGIVY
HGVTR-GAELAIKRLGGGEDRGFSAEVTTLGRIRHRNIVRLLGFVSNRETNLLLYEYMPNGSLGEMLHGGKGGHLGWEAR
ARVAAEAACGLCYLHHDCAPRIIHRDVKSNNILLDSAFEAHVADFGLAKFLGATSECMSAIAGSYGYIAPEYAYTLRVDE
KSDVYSFGVVLLELITGRRPVGGFGDGVDIVHWVRKLPSDTAAVLAVADRRLTPEPVALMVNLYKVAMACVEEASTARPT
MREVVHMLS
