# Supplementary material for: Phylogeny, chromosomal mapping and expression analyses of wheat CLAVATA pathway components suggest differential selection on receptor‐like kinases, CLEs and T3 WOXes
Source: Plant J. 2025 Dec 4;124(5):e70580. doi: 10.1111/tpj.70580 (PMC12677920; doi:10.1111/tpj.70580)
Supplement: Supplementary file 1 — Table S1. The species selected for sampling in tBLASTn searches and their respective genome assemblies and IDs. Five Triticeae species were selected, with rice (O. sativa), maize (Z. mays) and Arabidopsis included as outgroups. Table S2. List of CLV1 and BAM‐like sequences included in Figure 2 with the species of origin, gene ID and genomic location of Triticeae genes. Triticeae genes were named according to their homology to Arabidopsis CLV1 or BAM genes, following wheat gene nomenclature guidelines (Boden et al., 2023). Table S3. List of CLV2‐like sequences included in Figure 3 with the species of origin, gene ID and genomic location Triticeae genes were named for their homology to Arabidopsis CLV2, following wheat gene nomenclature guidelines (Boden et al., 2023). Table S4. List of CRN‐like sequences included in Figure 3 with the species of origin, gene ID and genomic location of Triticeae genes. Triticeae genes were named for their homology to Arabidopsis CRN, following wheat gene nomenclature guidelines (Boden et al., 2023). Table S5. List of RPK2‐like sequences included in Figure 4 with the species of origin, gene ID and genomic location of Triticeae genes. Triticeae genes were named following their homology to Arabidopsis RPK2, following wheat gene nomenclature guidelines (Boden et al., 2023). Table S6. List of CLE‐like sequences included in Figure 5 with the species of origin, gene ID and genomic location of Triticeae genes. T. aestivum genes were named following precedent (Li et al., 2019) and newly identified T. aestivum genes were named following homoeology to T. aestivum genes, or following wheat nomenclature guidelines (Boden et al., 2023). Table S7. List of Triticeae CLE‐like sequences not included in Figure 5 with the species of origin, gene ID and genomic location. Table S8. List of T3 WOX‐like sequences included in Figure 6, with the species of origin, gene ID and genomic location of Triticeae genes. T. aestivum genes were named following precedent [file TPJ-124-0-s001.zip › SI_dataset2_CLV2_final-2.fa]

>CLV2-201_cds:protein_coding
PSCFGSLRNLRTLNLSRNRFVGSIPATLPESLLILNIAENSLVGGLPSCL-GSLKELSHLNLSFNGFNYEISPRLMFSEK
LVMLDLSHNGFSGRLPSRISETTEKLGLVLLDLSHNSFSGDIPLRITELKSLQALRLSHNLLTGDIPARIGNLTYLQVID
LSHNALTGSIPLNIVGCFQLLALMISNNNLSGEIQPELDALDSLKILDISNNHISGEIPLTLAGLKSLEIVDISSNNLSG
NLNEAITKWSNLKYLSLARNKFSGTLPSWLFKFDKIQMIDYSSNRFSWFIPDDNLNSTRFKDQTGGGEGFAEPGKV--EI
KISAAV-VAKDELSFSYNLLSMVGIDLSDNLLHGEIPEALFRQKNIEYLNLSYNFLEGQLPR-LEKLPRLKALDLSHNSL
SGQVIGNISAPPGLTLLNLSHNCFSGIITEKEGLGKFPGALAGNPELCVE---TPGSKCDPANIDASQEEIYQNELV--E
GPISIWIFCLSAFISFDFGVLGIFCSARARSYILQTKAX--
>Zm00001eb184050_T001_cds:protein_coding
PAALALLRRLRTLDLSANALSGELPCSLPRSLLALDLSRNALSGAVPTCLPSSLPALRTLNLSANFLRLPLSPRLSFPAR
LAALDLSRNAISGAVPPRIVADPDNSALLLLDLSHNRFSGEIPAGIAAVRSLQGLFLADNQLSGDIPPGIGNLTYLQVLD
LSNNRLSGSVPAGLAGCFQLLYLQLGGNQLSGALRPELDALASLKVLDLSNNKISGEIPLPLAGCRSLEVVDLSGNEISG
ELSSAVAKWLSLKFLSLAGNQLSGHLPDWMFSFPLLQWLDLSSNKFVGFIPDGGFNVSEVLNG-GGGQGTPSESVLPPQL
FVSASVDTVSWQLDLGYDVQATTGIDLSGNELCGEIPEGLVDMKGLEYLNLSCNYLAGQIPAGLGGMGRLHTLDFSHNGL
SGEVPPGIAAMTVLEVLNLSYNSLSGPLPTT----KFPGALAGNPGICSGKGCSENARTPEGKMEGSNHRGWLGGWHGEN
GWVSLGAFCISTMTSFYVSLATLLCSSNARNFVFRPVRVEY
>AET6Gv20567100.2_cds:protein_coding
PAPLALLRRLRELDLSANALSGELPCSLPRSLVNLDLSRNALSGAIPTCFPASLPALRTLNLSSNSLGFPLSPWFSFSSR
LVALDFSSNALCGAVPPRIVADPDASSLLLLDLSHNRFSGEIPAGITAIRSLQGLFLADNQLSGEIPAGIGNLTYLQALD
LSHNRLSGLVPAGLAGCFQLLYLRLGGNQLSGALRPELDALDSLKVLDLSNNRISGEIPLPLAGCRSLEVVILLGNEITG
ELSGAVAKWQSLRSLSLADNQLSGQLPDWMFSFPVLQWLDLSGNRFEGFIPDGGFNASSVLNGAGGGQGIPSGGMISPQL
FVSASVDSTGQQLELGYDLRAAPGIDLSTNLLHGEIPEGLVAMKGLEYLNLSCNYLAGQIPAGLGGMGRLRTLDFSHNGL
SGEVPPVIAAMTELEALNLSYNSLSGPLPTTDGLRKFPGALAGNPGICGGEGCTMDATMPEGKISGNNRHGWLSDWHGEN
GWVSLGAFSISTMTSFFVSLATLLCSPKARNFVFQPVRIEY
>TraesCS6B02G244700.1_cds:protein_coding
PAPLALLRRLRELDLSANALSGELPCSLPRSLVDLDLSRNALSGAIPTCLPASLPALRTLNLSSNSLGFPLSPWFSFSSR
LVALDFSSNALSGAVPPRIVADPDASSLLLLDLSHNRFSGEIPVGITAIRSLQGLFLADNQLSGEIPAGIGNLTYLQALD
LSHNRLSGLVPAGLAGCFQLLYLRLGGNQLSGALRPELDALDSLKVLDLSNNRISGEIPLPLAGCRSLEVVILSGNEITG
ELSGAVAKWQSLRSLSLADNQLSGQLPDWMFSFPVLQWLDLSGNRFEGFIPDGGFNASSVLNGAGGAQGIPSRGMISPQL
FVSASVDSTGQQLELGYDLRAAPGIDLSTNLLHGEIPEGLVAMKGLEYLNLSCNYLAGQIPAELGGMGRLRTLDFSHNGL
SGEVPPVIAAMTELEALNLSYNSLSGPLPTTDGLRKFPGALAGNPGICGGEGCTMDATMPEGKISGNNRHGWLSDWHGEN
GWVSLGAFSISTMTSFFVSLATLLCSPKARNFVFRPVRIEY
>TraesCS6A02G214600.1_cds:protein_coding
PAPLALLRRLRELDLSANALFGELPCSLPRSLVDLDLSRNALSGAIPTCLPASLPALRTLNLSSNSLGFPLSPWFSFSSR
LVALDFSSNALSGAVPPRIVADPDASSLLLLDLSHNRFSGEIPAGITAIRSLQGLFLADNQLSGEIPPGIGNLTYLQALD
LSHNRLSGLVPAGLAGCFQLLYLRLGGNQLSGALRPELDALDSLKVLDLSNNRISGEIPLPLAGCRSLEVVILSGNEITG
ELSGAVAKWQSLRSLSLADNQLSGQLPDWMFSFPVLQWLDLSGNRFEGFIPDGGFNASSVLNGAGGGQGIPSGGMISPQL
FVSASVDSTGQQLELGYDLRAAPGIDLSTNLLHGEIPEGLVAMKGLEYLNLSCNYLAGQIPAGLGGMGRLRTLDFSHNGL
SGEVPPVIAAMTELEALNLSYNSLSGPLPTTDGLRKFPGALAGNPGICGGEGCTMDATMPEGKISGNNHHGWLSDWHGEN
GWVSLGAFSISTMTSFFVSLATLLCSSKARNFVFRPARIEY
>TraesCS6D02G197400.1_cds:protein_coding
PAPLALLRRLRELDLSANALSGELPCSLPRSLVNLDLSRNALSGAIPTCFPASLPALRTLNLSSNSLGFPLSPWFSFSSR
LVALDFSSNALCGAVPPRIVADPDASSLLLLDLSHNRFSGEIPAGITAIRSLQGLFLADNQLSGEIPAGIGNLTYLQALD
LSHNRLSGLVPAGLAGCFQLLYLRLGGNQLSGALRPELDALDSLKVLDLSNNRISGEIPLPLAGCRSLEVVILLGNEITG
ELSGAVAKWQSLRSLSLADNQLSGQLPDWMFSFPVLQWLDLSGNRFEGFIPDGGFNASSVLNGAGGGQGIPSGGMISPQL
FVSASVDSTGQQLELGYDLRAAPGIDLSTNLLHGEIPEGLVAMKGLEYLNLSCNYLAGQIPAGLGGMGRLRTLDFSHNGL
SGEVPPVIAAMTELEALNLSYNSLSGPLPTTDGLRKFPGALAGNPGICGGEGCTMDATMPEGKISGNNRHGWLSDWHGEN
GWVSLGAFSISTMTSFFVSLATLLCSPKARNFVFQPVRIEY
>TRITD6Av1G134510.1_cds:protein_coding
PAPLALLRRLRELDLSANALFGELPCSLPRSLVDLDLSRNALSGAIPTCLPASLPALRTLNLSSNSLGFPLSPWFSFSSR
LVALDFSSNALSGAVPPRIVADPDASSLLLLDLSHNRFSGEIPAGITAIRSLQGLFLADNQLSGEIPPGIGNLTYLQALD
LSHNRLSGLVPAGLAGCFQLLYLRLGGNQLSGALRPELDALDSLKVLDLSNNRISGEIPLPLAGCRSLEVVILSGNEITG
ELSGAVAKWQSLRSLSLADNQLSGQLPDWMFSFPVLQWLDLSGNRFEGFIPDGGFNASSVLNGAGGGQGIPSGGMISPQL
FVSASVDSTGQQLELGYDLRAAPGIDLSTNLLHGEIPEGLVAMKGLEYLNLSCNYLAGQIPAGLGGMGRLRTLDFSHNGL
SGEVPPVIAAMTELEALNLSYNSLSGPLPTTDGLRKFPGALAGNPGICGGEGCTMDATMPEGKISGNNHHGWLSDWHGEN
GWVSLGAFSISTMTSFFVSLATLLCSSKARNFVFRPARIEY
>TRITD6Bv1G127840.1_cds:protein_coding
PAPLALLRRLRELDLSANALSGELPCSLPRSLVDLDLSRNALSGAIPTCLPASLPALRTLNLSSNSLGFPLSPWFSFSSR
LVALDFSSNALSGAVPPRIIADPDASSLLLLDLSHNRFSGEIPVGITAIRSLQGLFLADNQLSGEIPAGIGNLTYLQALD
LSHNRLSGLVPAGLAGCLQLLYLRLGGNQLSGALRPELDALDSLKVLDLSNNRISGEIPLPLAGCRSLEVVILSGNEITG
ELSGAVAKWQSLRSLSLADNQLSGQLPDWMFSFPVLQWLDLSGNRFEGFIPDGGFNASSVLNGAGGAQGIPSRGMISPQL
FVSASVDSTGQQLELGYDLRAAPGIDLSTNLLHGEIPEGLVAMKGLEYLNLSCNYLAGQIPAELGGMGRLRTLDFSHNGL
SGEVPPVIAAMTELEALNLSYNSLSGPLPTTDGLRKFPGALAGNPGICGGEGCTMDATMPEGKISGNNRHGWLSDWHGEN
GWVSLGAFSISTMTSFFVSLATLLCSPKARNFVFRPVRIEY
>TRIDC6AG033290.2_cds:protein_coding
----------------------------PRSLVDLDLSRNALSGAIPTCLPASLPALRTLNLSSNSLGFPLSPWFSFSSR
LVALDFSSNALSGAVPPRIVADPDASSLLLLDLSHNRFSGEIPAGITAIRSLQGLFLADNQLSGEIPPGIGNLTYLQALD
LSHNRLSGLVPAGLAGCFQLLYLRLGGNQLSGALRPELDALDSLKVLDLSNNRISGEIPLPLAGCRSLEVVILSGNEITG
ELSGAVAKWQSLRSLSLADNQLSGQLPDWMFSFPVLQWLDLSGNRFEGFIPDGGFNASSVLNGAGGGQGIPSGGMISPQL
FVSASVDSTGQQLELGYDLRAAPGIDLSTNLLHGEIPEGLVAMKGLEYLNLSCNYLAGQIPAGLGGMGRLRTLDFSHNGL
SGEVPPVIAAMTELEALNLSYNSLSGPLPTTDGLRKFPGALAGNPGICGGEGCTMDATMPEGKISGNNHHGWLSDWHGEN
RWVSLGAFSISTMTSFFVSLATLLCSSKARNFVFRPARIEY
>TRIDC6BG039630.1_cds:protein_coding
PAPLALLRRLRELDLSANVLSGELACSLPRSLVDLDLSRNALSGAIPTCLPASLPALRTLNLSSNSLGFPLSPWFSFSSR
LVALDFSSNALSGAVPPRIVADPDASSLLLLDLSHNRFSGEIPAGITAIRSLQGLFLADNQLSGEIPAGIGNLTYLQALD
LSHNRLSGLVPAGLAGCFQLLYLRLGGNQLSGALRPELDALDSLKVLDLSNNRISGEIPLPLAGCRSLEVVILSGNEITG
ELSGAVAKWQSLRSLSLADNQLSGQLPDWMFSFPVLQWLDLSGNRFEGFIPDGGFNASSVLNGAGGAQGIPSRGMISPQL
FVSASVDSTGQQLELGYDLRVAPGIDLSTNLLHGEIPEGLVAMKGLEYLNLSCNYLAGQIPAGLGGMGRLRTLDFSHNGL
SGEVPPVIAAMTELEALNLSYNSLSGTLPTTDGLRKFPGALAGNPGICGGEGCTMDATMPEGKISGNNRHGWLSDWHGEN
GWVSLGAFSISTMTSFFVSLATLLCSPKARNFVFRPVRIEY
>Os02t0603100-01_peptide:_Os02t0603100-01_pep:protein_coding
PAALALLRRVRALDLSANALSGELPCSLPRSLLDLDLSRNALSGAVPTCFPASLPALRALNLSANALRFPLSPRLSFPAS
LAALDLSRNALTGAVPPRVVADPDASGLLLLDLSHNRFSGEIPVGITAIRSLQGLFLADNQLSGEIPTGIGNLTYLQALD
LSRNRLSGVVPAGLAGCFQLLYLRLGGNHLSGALRPELDALDSLKVLDLSNNRISGEIPLPLAGCRSLEVVNLSGNKITG
ELSGAVAKWQSLRFLSLAGNQLSGQLPDWMFSFPTLQWIDLSGNRFVGFIPDGGFNVSAVLNGGGSGQGSPSEAVLPPQL
FVSVSTDMAGRQLELGYDLQAATGIDLSRNELRGEIPDGLVAMKGLEYLNLSCNYLDGQIPSGIGGMGKLRTLDFSHNEL
SGVVPPEIAAMTELEVLNLSYNSLSGPLPTTDGLQKFPGALAGNPGICSGEGCSAHSRMPEGKMAGSNRHGWLGGWHGEN
GWVSLGAFCISTMTSFYVSLATLLCSRKARNFVFRPGRMEY
