# Supplementary material for: Phylogeny, chromosomal mapping and expression analyses of wheat CLAVATA pathway components suggest differential selection on receptor‐like kinases, CLEs and T3 WOXes
Source: Plant J. 2025 Dec 4;124(5):e70580. doi: 10.1111/tpj.70580 (PMC12677920; doi:10.1111/tpj.70580)
Supplement: Supplementary file 1 — Table S1. The species selected for sampling in tBLASTn searches and their respective genome assemblies and IDs. Five Triticeae species were selected, with rice (O. sativa), maize (Z. mays) and Arabidopsis included as outgroups. Table S2. List of CLV1 and BAM‐like sequences included in Figure 2 with the species of origin, gene ID and genomic location of Triticeae genes. Triticeae genes were named according to their homology to Arabidopsis CLV1 or BAM genes, following wheat gene nomenclature guidelines (Boden et al., 2023). Table S3. List of CLV2‐like sequences included in Figure 3 with the species of origin, gene ID and genomic location Triticeae genes were named for their homology to Arabidopsis CLV2, following wheat gene nomenclature guidelines (Boden et al., 2023). Table S4. List of CRN‐like sequences included in Figure 3 with the species of origin, gene ID and genomic location of Triticeae genes. Triticeae genes were named for their homology to Arabidopsis CRN, following wheat gene nomenclature guidelines (Boden et al., 2023). Table S5. List of RPK2‐like sequences included in Figure 4 with the species of origin, gene ID and genomic location of Triticeae genes. Triticeae genes were named following their homology to Arabidopsis RPK2, following wheat gene nomenclature guidelines (Boden et al., 2023). Table S6. List of CLE‐like sequences included in Figure 5 with the species of origin, gene ID and genomic location of Triticeae genes. T. aestivum genes were named following precedent (Li et al., 2019) and newly identified T. aestivum genes were named following homoeology to T. aestivum genes, or following wheat nomenclature guidelines (Boden et al., 2023). Table S7. List of Triticeae CLE‐like sequences not included in Figure 5 with the species of origin, gene ID and genomic location. Table S8. List of T3 WOX‐like sequences included in Figure 6, with the species of origin, gene ID and genomic location of Triticeae genes. T. aestivum genes were named following precedent [file TPJ-124-0-s001.zip › SI_dataset3_CRN_final-2.fa]

>TraesCS3A02G441700.1_cds:protein_coding
AAAKNPTKTLATLLLLVLLLLCASQPPLHSQPLPATQSPPQPRGPRQAGGAARLRRIALGVLLGSLAGFILSLAFLYAIR
VAVLHAGNAPAVARGPVSFTPQISPKSLQCALPSARPLARGPRGTYHKLDLDGDLTVAVKVLDLAAGASPSPSPSPSRSK
SDMRRVQRQLELLARVRHLNVMSLKAYVRDADRLSLVYDFVPGGSLEDVMKRVRSQQVSLSWDTRNRIAAGVAKGLRHLH
FECNPRILHCNLKPSNVMLEEGFEPVLADCGVARLLDSGSPDPESSGSLYAAPECYQSSRYTDKCDVYAFGMILGVLLTG
KDPADPFFSGESGRGSLARWLRHMQHSGDTKEALDSSIVGEEVDEEEMVMAVRVAIVCLSELPADRPSSDELVAMLAQLH
SFX
>TRITD3Av1G250060.2_cds:protein_coding
AAAKNPTKTLATLLLLVLLLLCASQPPLHSQPLPATQSPPQPRGPRQAGGAARLRRIALGVLLGSLAGFILSLAFLYAIR
VAVLHAGNAPAVARGPVSFTPQISPKSLQCALPSARPLARGPRGTYHKLDLDGDLTVAVKVLDLAAGASPSPSPSPSRSK
SDMRRVQRQLELLARVRHLNVMSLKAYVRDADRLSLVYDFVPGGSLEDVMKRVRSQQVSLSWDTRNRIAAGVAKGLRHLH
FECNPRILHCNLKPSNVMLEEGFEPVLADCGVARLLDSGSPDPESSGSLYAAPECYQSSRYTDKCDVYAFGMILGVLLTG
KDPADPFFSGESGRGSLARWLRHMQHSGDTKEALDSSIVGEEVDEEEMVMAVRVAIVCLSELPADRPSSDELVAMLAQLH
SFX
>TRIDC3AG062460.2_cds:protein_coding
AAAKNPTKTLATLLLLVLLLLCASQPPLHSQPLSATQSPPQPRPPRQAGGAAHLRRIALGVLLGSLAGFLLSLAFLYAIR
VAVLHAGNAPAVARGPVSFTPQISPKSLQCALPSARPLARGPRGTYHKLDLDGDLTVAVKVLDLAARASPSPSPSPSRSK
SDMRRVQRQLELLARVRHLNVMSLKAYVRDADRLSLVYDFVPGGSLEDVMKRVRSQQVSLSWDTRNRIAAGVAKGLRHLH
FECNPRILHCNLKPSNVMLEEGFEPVLADCGVARLIDSGLPDPESSGSLYAAPECYQSNRYTDKCDVYAFGMILGVLLTG
KDPADPFFSGESGRGSLARWLRHMQHSGDTKEALDSSIVGEEVDEEEMVMAVRVAIVCLSELPADRPSSDELVAMLAQHH
SFX
>TraesCS3B02G475600.1_cds:protein_coding
AATKNPTKTLAAILLLVLLLLCASQPPLHSQPLPATQSPPQPSAPHRAGGAARLRRIALGVLLGSLAGFLLSLAFLYAIR
VAVLHAGNAPAVARGPVSFTPQISPKSLQGALPSARPLARGPRGTYHKLDLDGDLTVAVKVLDLASRAEASPSPSRPASK
SDMRRVQRQLELLARVRHLNVMSLKAYVRDADRLSLVYDFVPGGSLEDVMKRVRSQQVSLSWDTRNRIAAGVAKGLRHLH
FECNPRILHCNLKPSNVMLEEGFEPVLADCGVARLIDSGSPDPQSSGSLYTAPECYQSSRYTDKCDVYAFGMILGVLLTG
KDPSDPFFSGESGRGSLARWLRHMQHSGDMKEALDSSIVGEEVDEEEMVMAIRIAIVCLSELPADRPSSDELVAMLAQLH
SFX
>TRITD3Bv1G241720.1_cds:protein_coding
AATKNPTKTLAAILLLVLLLLCASQPPLHSQPLPATQSPPQPSAPHRAGGAARLRRIALGVLLGSLAGFLLSLAFLYAIR
VAVLHAGNAPAVARGPVSFTPQISPKSLQCALPSARPLARGPRGTYHKLDLDGDLTVAVKVLDLASRAEASPSPSRPASK
SDMRRVQRQLELLARVRHLNVMSLKAYVRDADRLSLVYDFVPGGSLEDVMKRVRSQQVSLSWDTRNRIAAGVAKGLRHLH
FECNPRILHCNLKPSNVMLEEGFEPVLADCGVARLIDSGSPDPESSGSLYTAPECYQSSRYTDKCDVYAFGMILGVLLTG
KDPSDPFFSGESGRGSLARWLRHMQHSGDMKEALDSSIVGEEVDEEEMVMAVRIAIVCLSELPADRPSSDELVAMLAQLH
SFX
>TRIDC3BG070150.1_cds:protein_coding
AATKNPTKTLAAILLLVLLLLCASQPPLHSQPLPATQSPPQPSAPHRAGGAARLRRIALGVLLGSLAGFLLSLAFLYAIR
VAVLHAGNAPAVARGPVSFTPQISPKSLQCALPSARPLARGPRGTYHKLDLDGDLTVAVKVLDLASRAEASPSPSRPASK
SDMRRVQRQLELLARVRHLNVMSLKAYVRDADRLSLVYDFVPGGSLEDVMKRVRSQQVSLSWDTRNRIAAGVAKGLRHLH
FECNPRILHCNLKPSNVMLEEGFEPVLADCGVARLIDSGSPDPESSGSLYTAPECYQSSRYTDKCDVYAFGMILGVLLTG
KDPSDPFFSGESGRGSLARWLRHMQHSGDMKEALDSSIVGEEVDEEEMVMAVRIAIVCLSELPADRPSSDELVAMLAQLH
SFX
>TraesCS3D02G434500.1_cds:protein_coding
AAAKNPTKTLAATLLLVLLLLCASQPPLHSQPLPATQSPPQPRAPHRAGGAARLRRIALGVLLGSLAGFLLSLAFLYAIR
VAVLHAGNAPAVARGPVSFTPQISPKSLQCALPSARPLARGPRGTYHKLDLDGDVTVAVKVLDLASRASPSPSPSPSRSK
SDMRRVQRQLELLARVRHLNVMSLKAYVRDADRLSLVYDFVPGGSLEDVMKRVRSQQVSLSWDTRNRIAAGVAKGLRHLH
FECNPRILHCNLKPSNVMLEEGFEPVLADCGVARLLDSGSPDPESSGSLYTAPECYQSSRYTDKCDVYAFGMILGVLLTG
KDPADLFFSGESGRGSLARWLRHMQHSGDMKEALDSSIVGEEVDEEEMVMAVRVAIVCLSELPADRPSSDELVAMLAQLH
SFX
>AET3Gv20979000.1_cds:protein_coding
AAAKNPTKTLAATLLLVLLLLCASQPPLHSQPLPATQSPPQPRAPHRAGGAARLRRIALGVLLGSLAGFLLSLAFLYAIR
VAVLHAGNAPAVARGPVSFTPQISPKSLQCALPSARPLARGPRGTYHKLDLDGDVTVAVKVLDLASRPSPSPSPSPSRSK
SDMRRVQRQLELLARVRHLNVMSLKAYVRDADRLSLVYDFVPGGSLEDVMKRVRSQQVSLSWDTRNRIAAGVAKGLRHLH
FECNPRILHCNLKPSNVMLEEGFEPVLADCGVARLLDSGSPDPESSGSLYTAPECYQSSRYTDKCDVYAFGMILGVLLTG
KDPADLFFSGESGRGSLARWLRHMQHSGDMKEALDSSIVGEEVDEEEMVMAVRVAIVCLSELPADRPSSDELVAMLAQLH
SFX
>Os01t0927500-02_cds:protein_coding
MASKNPTKTLLLLLLLVFFLSLACSQPLHSEPMSTTTTPPQSKIPHEAGGAARLRRIVLGVLFGSLTGFLLSLAFLYAIR
VAILHAKYAPAIVRGPVSFTPQISPKNLHSALPSAQPLAHGPNGKYYKLVLDNDVTVAVKRLE--SRPEASPSSMPNVSK
SDMRRVQRQLELLARVRHQNVMGLKAYVREADRLSLAYDFVPGGSLEDVMKRVRSLQVNLNWDARNRIAIGVAKGLRYLH
FECTPRILHCSLKPSNVMLDEDFEPRLADCGVSRLIASGSADPELASSLYSAPECYQSSRYTDKSDVYSFGMILGVLLTG
RDPTDHFFSGETGRGGLARWLRHMQQSGDAKDALDSSVLGEEGEEDEMVMAVRVAIICLSDLPADRPSSDELVPMLTQLH
SLX
>Zm00001eb142560_T001_cds:protein_coding
MTSRNPTKTLSVLTTLLLLLLCAPAQPLHSEPMATQSPPPGSTIPRQAGGAARLRRIALGVLFGSLSGFLLALAFLYAIR
LAILHAKSTPAIAKGPVSFAPQISAKNLLAALPAAQPLAHGPHGKYYKLALDNDLTVAVKRLEAASRPEASPSMSPSASK
SDMRRVQRQLEALARVRHQNVLSLKAYVREADRLSLVYDFVHGGSLEDLMKRVRSQQVSLGWDARSRIAVGIAKGLRHLH
FECNPRIVHCNLKPSNVMLDEGLEPLLADCGVARLIAAGSGDPELCTGLYAAPECYQSSRYTDKSDVYALGMILGVLLTG
RDPTDSFFSGESGQGGLPRWLRHTQQSADPKETLDSSILGDEGEEEEMLMAIRVAIVCLSDSPTDRPSSDELVAMLTQLH
SLX
>CRN-202_cds:protein_coding
GCSSSNTISLLLLFFLVFFSSTSCRTVKHLSTTSTSSTPLESRITS--------KVIVISIVSGILTGLVSALVLAFLVR
SIVKFMKQTP-ILKGPVVFSPKITPKSLHAALSNGQLLGSDLNGKYYKMVLDNGLVVAVKRLGSL---EGVGSPESSSSK
SVKRRLQKELELLAGLRHRNLMSLRAYVRESDEFSLVYDYMPNGSLEDVMNKVRTKEVELGWEIRLRVAVGIVKGLQYLH
FSCETQILHYNLKPTNVMLDSEFEPRLADCGLAKIM----PSSHTAVSCYSAPESSQSNRYTDKSDIFSFGMILGVLLTG
RDPTHPFCEESASGGSLGQWLKHLQQSGEAREALDKTILGEEVEEDEMLMALRITIICLSDFPADRPSSDELVHMLTQLH
SFX
>TuG1812S0003383200.01_cds:protein_coding
----------------------------------------------QAGGAARLRRIALGVLLGSLAGFLLSLAFLYAIR
VAVLHAGNAPAVARGPVSFTPQISPKSLQCALPSARPLARGPRGTYHKLDLDGDLTVAVKVLDLAARASPSPSPSPSRSG
SKMRRVQRQLELLARVRHLNVMSLKAYVRDADRLSLVYDFVPGGSLEDVMKRVRSQQVSLSWDTRNRIAAGVAKGLRHLH
FECNPRILHCNLKPSNVMLEEGFEPVLADCGVARLIDSGLPDPESSGSLYAAPECYQSNRYTDKCDVYAFGMILGVLLTG
KDPADPFFSGESGRGSLARWLRHMQHSGDTKEALDSSIVGEEVDEEEMVMAVRVAIVCLSELPADRPSSDELVAMLAQLH
SFX
