# Supplementary material for: Phylogeny, chromosomal mapping and expression analyses of wheat CLAVATA pathway components suggest differential selection on receptor‐like kinases, CLEs and T3 WOXes
Source: Plant J. 2025 Dec 4;124(5):e70580. doi: 10.1111/tpj.70580 (PMC12677920; doi:10.1111/tpj.70580)
Supplement: Supplementary file 1 — Table S1. The species selected for sampling in tBLASTn searches and their respective genome assemblies and IDs. Five Triticeae species were selected, with rice (O. sativa), maize (Z. mays) and Arabidopsis included as outgroups. Table S2. List of CLV1 and BAM‐like sequences included in Figure 2 with the species of origin, gene ID and genomic location of Triticeae genes. Triticeae genes were named according to their homology to Arabidopsis CLV1 or BAM genes, following wheat gene nomenclature guidelines (Boden et al., 2023). Table S3. List of CLV2‐like sequences included in Figure 3 with the species of origin, gene ID and genomic location Triticeae genes were named for their homology to Arabidopsis CLV2, following wheat gene nomenclature guidelines (Boden et al., 2023). Table S4. List of CRN‐like sequences included in Figure 3 with the species of origin, gene ID and genomic location of Triticeae genes. Triticeae genes were named for their homology to Arabidopsis CRN, following wheat gene nomenclature guidelines (Boden et al., 2023). Table S5. List of RPK2‐like sequences included in Figure 4 with the species of origin, gene ID and genomic location of Triticeae genes. Triticeae genes were named following their homology to Arabidopsis RPK2, following wheat gene nomenclature guidelines (Boden et al., 2023). Table S6. List of CLE‐like sequences included in Figure 5 with the species of origin, gene ID and genomic location of Triticeae genes. T. aestivum genes were named following precedent (Li et al., 2019) and newly identified T. aestivum genes were named following homoeology to T. aestivum genes, or following wheat nomenclature guidelines (Boden et al., 2023). Table S7. List of Triticeae CLE‐like sequences not included in Figure 5 with the species of origin, gene ID and genomic location. Table S8. List of T3 WOX‐like sequences included in Figure 6, with the species of origin, gene ID and genomic location of Triticeae genes. T. aestivum genes were named following precedent [file TPJ-124-0-s001.zip › SI_dataset4_RPK2.fa]

>Zm00001eb298670 T001 cds:protein coding
MGFLRRSTTAVLFALHLLASSPSSSLPEQQDDDVQALLHLKRGLAGADAPLRQWSLSGAHHCSWPGVTCDARGRVVALAL
AL--GGRLGGELSPAVARLTELRALSFPSAGLGGEIPPQLWRLGRLQALNLAGNSLRGRLPATFP---------------
---------------------------------EGLKSLDLSGNRLSGGIPPGLGSCATLRRLRLSSNWLAGTIPPRIGE
LARLRVLDLSGNRLTGGVPPELLHCRG-----------------------------------------------------
-------------------------------------------------------------------------------L
VRMDLSRNLLHGRLPSGLAQLKNLRFLSLSGNNFSGEIPSGLGQLGSLEFLNLSNNSLSREVPADLVALRNRTVLLLGNN
KLSGE-EEITAAAPGSPVHVVTAHSVTG------ELFPVSPIATAIRKLIDTGPGTSTTTSSSNGGDGGLGTKEIAAIAS
ASAIVVLLLVALTLCICTRKWRLKPSERSFASKEVKVFVDIGAPLTYETVVRATGNFNASNCIGNGGFGATYRAEVAPGV
LVAIKRLAIGKQHGDKEFQAEVRILGQCRHPHLVTLLGYHINESEMFLIYNYLPGGNLERFIQERGRRPISWRRLHKIAL
DVARALAYMHDECVPRVLHRDVKPNNILLDNECNAYLSDFGLARLLRNSETHATTDVAGTFGYVAPEYAMTCRVSDKADV
YSYGVVLLELISDKKALDPSFSPYGNGFNIVSWAVRLIQRGRVREFFVEGLWEKAPHDDLVEFLNLAVRCTQESLASRPT
MKHVLRCLRELRPPSYX
>TRITD5Bv1G201040.1 cds:protein coding
MVAARRSTAAVLLLLLLLPLLAASSSNRGQEQDRSALLRLRDAVPSSE-LLRRW-PSGADHCSWPGVACDARSRVVALHV
PS--GSGIAGQLPTSVGLLTELKQLSLPSLGLFGEIPAEIWRLEKLEGVNLAGNSLRGALPPAFPPRLRVLNLSSNALSG
EIPASLCSCTELNFLDLSGNRLNGSVPAVVGGLPRLRQLDLSRNLLAGSIPSALGSCTQLRSLRLFSNMLDGSIPPELGR
LSKLRVLDVSGNRLSGLVPRELGNCSGLSVLVLSSQFDAVAQLSLGYCESGECSVVYHNFAKNKFGGRLTSLPVSADRYG
NRTLHALTLDHNNFTGSLDAILLEQCSNLNGLIVSFRDNKISGELTEEICSKCHAIRVLVLAENQISGVLPANIGLLGAL
VKMDISKNFLVGQIPASFKDLKSLKFLSLAANNITGQIPSSLGQLESLEILDLSSNSLSGNVPSNIVTLRGLTTLLLNNN
ELSGNIADLTPVS--LSVFNISFNNLAGPLHSN------------VRALSENEA--SPENTSSDGG--GFTKIEIASITS
ASAIVAVLLALIILYIYTRKCASRPSRRSNRRREVTVFVDIGAPLTYETVVRAAGSFNASNCIGSGGFGATYKAEIAPGI
LVAIKRLAIGRFQGIQQFQAEVKTLGRCRHDNLVTLIGYHLSDSEMFLIYNFLPGGNLERFIQERTKRTIDWRMLHKIAL
DVARALAYLHDNCVPRILHRDVKPSNILLDNEYTAYLSDFGLARLLGNSETHATTGVAGTFGYVAPEYAMTCRVSDKADV
YSYGVVLLELISDKKALDPSFSPYGNGFNIVAWACMLLQKGRAREFFIEGLWDVAPHDDLVEILHLGIKCTVDSLSSRPT
MKQVVRRLKELRPPSYX
>TRITD2Av1G147130.1 cds:protein coding
MAFHRQRTTATLFLLHHI----AAASSSLVQEDRWALLQLMNGLSGCGDVPGYWSPSGVQHCSWKEVRCDMRSRVVAISL
PSQPSRRLAGVLSPAVAGLTDLKVLSLPSRGLRGEIPGELWRLQNLEVLNLAGNSLRGSLPAIFP---------------
---------------------------------KGLQSLDLSGNQLSGRIPPGLGDCSHLRRLRMSSNSLDDFIPPQIGR
LAELRVLELSGNRLAGGVPPELRHCS------------------------------------------------------
------------------------------------------------------------------------------YL
VKMDLSRNLLHGQVPSSLKELKKLRFLSLAGNNFSGEIPSGLGQLRSLRLLNLSSNSLSGVVPIDLVALRDHTILLLDSD
LLPAKVSSPMPSPEMEEISQVTADSSGGPPPHSAEVFTVIPQYKSTWVLTEANRGTPP---DGSGNVGHLKTIEIVAIAL
VLVVIVALLVVATIYVFKRRRRPRQPRRSGREREVKVFVDIGASLTYEAIVRATGNFNASNCIGFGGFGATYRAEVAPGV
LVAVKRLSIGRQHGNKQFQAEVETLGRRHHPNLVTLMGYHISDQETFLIYNYLPGGNLERFIQERAKRQIGWRVLHKIAL
DIAHALAFMHDECSPRILHRDVKPSNILLDNDFNAYLSDFGLAKLLRNSQTHTTTSVAGTFGYVAPEYATTCRVSDKADV
YSYGVLLLELISDKKVLDPSFSPYGNGFNIISWANKLIQSGRVCEFFVEGLWNKAPHDDLVEIMNLGLLCTVESLSSRPK
MKHVVRRLRELRPPSYX
>TRITD2Bv1G129080.1 cds:protein coding
MAFHRQRTTVTLFLLHHI----AAASSSLVQEDRSALLQLMNGLSGCGDVPGYWSPSGVQHCSWKEVRCDMRSRVVAISL
PSQPSRRLAGVLSPAVAGLTDLKVLSLPSRGLRGEIPGALWRLQNLEVLNLAGNSLRGSLPAIFP---------------
---------------------------------KGLQSLDLSGNQLSGRIPPGLGDCSRLRRLRMSSNSLDGFIPPQIGR
LAELRVLELSGNRLAGGVPPELRHCS------------------------------------------------------
------------------------------------------------------------------------------YL
VKMDLSRNLLHGQVPSSLKELKKLRFLSLAGNNFSGEIPSGLGQLRSLRVLNLSSNSLSGVVPIDLVALRDHTVLLLDGN
LLPAKVSAPMPSPQMDEISQVTADSSGGPPPHSAEVFTVIPQYKSTWVLTEANRGTPP---DGSGNVGHLKTIEIVAIAL
VLVVIVALLVVATIYVFKRRRRPRQPRRTGREREVKVFVDIGASLTYEAIVRATGNFNASNCIGFGGFGATYKAEVAPGV
LVAVKRLSIGRQHGAKQFQAEVETLGRRRHPNLVTLMGYHISDQETFLIYNYLPGGNLERFIQERTKRQIGWRVLHKIAL
DIAHALAFMHDECSPRILHRDVKPSNILLDNDFNAYLSDFGLAKLLRNSQTHTTTSVAGTFGYVAPEYAMTCRVSDKADV
YSYGVLLLELISDKKVLDPSFSPYGNGFNIISWANKLIQSGRVSEFFVEGLWNKAPHDDLVEIMNLGVLCTVESLSSRPK
MKHVVRRLRELRPPSYX
>TraesCS5D02G402900.1 cds:protein coding
MVAARRSTAAVLLLLLLLSVSSTSPSPRGRERDRSALLRLRDAVPSSE-LLRRWSP-GADHCSWPGVACDARYRVVALHV
PSGSGSGIAGQLPTSVGLLTELKQLSLPSLGLFGEIPAEIWRLEKLEGVNLAGNSLRGALPGAFPPRLRVLNLSSNALSG
EIPASLCSCTELKFLDLSGNRLNGSVPAVVGGLPRLRQLDLSRNLLAGSIPSALGSCTQLRSLRLFSNMLDGSIPPELGR
LSKLRVLDVSGNRLSGLVPRELGNCSGLSVLVLSSQFDAVAELSLGYCESGECSVVYHNFAKNKFGGRLTSLPLSADRYG
NRTLYALILDHNNFTGSLAAILLEQCSNLNGLIVSFRDNKISGELTEEISSKCHAIRVLVLAENQISGVLPANIGLLGAL
VKMDISKNFLVGQIPASLKELKSLKFLSLAANNISGQIPSSLGQLESLEVLDLSSNSLSGNVPSNVVTLRGLTTLLLNNN
ELSGNIADLTPSVS-MAVFNISFNNLAGPLHSN------------VRALSENEA--SPENTPSDGG--GFTKIEIASITS
ASAIVAVLLALIILYIYTRKCASRPSRRSNRRREVTVFVDIGAPLTYETVVRAAGSFNASNCIGSGGFGATYKAEIAPGI
LVAIKRLAIGRFQGIQQFQAEVKTLGRCRHDNLVTLIGYHLSDSEMFLIYNFLPGGNLERFIQERAKRPIDWRMLHKIAL
DVARALAYLHDNCVPRILHRDVKPSNILLDNEYTAYLSDFGLARLLGNSETHATTGVAGTFGYVAPEYAMTCRVSDKADV
YSYGVVLLELISDKKALDPSFSPYGNGFNIVAWACMLLQKGRAREFFIEGLWDVAPHDDLVEILHLGIKCTVDSLSSRPT
MKQVVRRLKELRPPSYX
>TraesCS5A02G393000.1 cds:protein coding
MVAARRSTAAVLLLLLLLSVSSSPPSPRGRERDRSALLRLRDAVPSSG-LLRRWSP-GADHCSWPGVACDARSRVVALHV
PSGSGSGVAAQLPTSVGLLTELKHLSLPSLGLFGEIPAEIWRLEKLEGVNLAGNSLRGALPPAFPPRLRVLNLSSNALSG
EIPASLCSCTELKFLDLSGNRLNGSVPAVVGGLPRLRQLDLSRNLLAGSIPSALGSCTQLRSLRLFSNMLDGSIPPELGR
LSKLRVLDVSGNRLSGLVPRELGNCSGLSVLVLSSQFDAVAQLSLGYCESGECSVVYHNFAKNKFGGRLTSLPVSAHRYG
NRTLYALILDHNNFTGSLDAILLEQCSNLNGLIVSFRDNKISGELTEEICSKCNAIRVLVLAENQISGVLPANIGLLGAL
VKMDISKNFLVGQIPASFKDLKSLKFLSLAANNITGQIPSSLGQLKSLEVLDLSSNSLSGNIPSNIVTLRGLTTLLLNNN
ELSGNIADLTPSVSSPSVFNISFNNLAGPLHSN------------VRALSENDG--SPENTPSDGG--GFTKIEIASITS
ASAIVAVLLALIILYIYTRKCASRPSRRSNRRREVTVFVDIGAPLTYETVVRAAGSFNASNCIGSGGFGATYKAEIAPGI
LVAIKRLAIGRFQGIQQFQAEVKTLGRCRHDNLVTLIGYHLSDSEMFLIYNFLPGGNLERFIQERTKRPIDWRMLHKIAL
DIARALAYLHDNCVPRILHRDVKPSNILLDNEYTAYLSDFGLARLLGNSETHATTGVAGTFGYVAPEYAMTCRVSDKADV
YSYGVVLLELISDKKALDPSFSPYGNGFNIVAWACMLLQKGRAREFFIEGLWDVAPHDDLVEILHLGIKCTVDSLSSRPT
MKQVVRRLKELRPPSYX
>TraesCS5B02G397900.1 cds:protein coding
MVAARRSTAAVLLLLLLLPLLAASSSNRGQEQDRSALLRLRDAVPSSE-LLRRW-PSGADHCSWPGVACDARSRVVALHV
PS--GSGIAGQLPTSVGLLTELKQLSLPSLGLFGEIPAEIWRLEKLEGVNLAGNSLRGALPPAFPPRLRVLNLSSNALSG
EIPASLCSCTELNFLDLSGNRLNGSVPAVVGGLPRLRQLDLSRNLLAGSIPSALGSCTQLRSLRLFSNMLDGSIPPELGR
LSKLRVLDVSGNRLSGLVPRELGNCSGLSVLVLSSQFDAVAQLSLGYCESGECSVVYHNFAKNKFGGRLTSLPVSADRYG
NRTLHALTLDHNNFTGSLDAILLEQCSNLNGLIVSFRDNKISGELTEEICSKCHAIRVLVLAENQISGVLPANIGLLGAL
VKMDISKNFLVGQIPASFKDLKSLKFLSLAANNITGQIPSSLGQLESLEILDLSSNSLSGNVPSNIVTLRGLTTLLLNNN
ELSGNIADLTPVS--LSVFNISFNNLAGPLHSN------------VRALSENEA--SPENTSSDGG--GFTKIEIASITS
ASAIVAVLLALIILYIYTRKCASRPSRRSNRRREVTVFVDIGAPLTYETVVRAAGSFNASNCIGSGGFGATYKAEIAPGI
LVAIKRLAIGRFQGIQQFQAEVKTLGRCRHDNLVTLIGYHLSDSEMFLIYNFLPGGNLERFIQERTKRPIDWRMLHKIAL
DVARALAYLHDNCVPRILHRDVKPSNILLDNEYTAYLSDFGLARLLGNSETHATTGVAGTFGYVAPEYAMTCRVSDKADV
YSYGVVLLELISDKKALDPSFSPYGNGFNIVAWACMLLQKGRAREFFIEGLWDVAPHDDLVEILHLGIKCTVDSLSSRPT
MKQVVRRLKELRPPSYX
>TraesCS2A02G260600.1 cds:protein coding
MAFHRQRTTATLFLLHHI----AAASSSLVQEDRWALLQLMNGLSGCGDVPGYWSPSGVQHCSWKEVRCDMRSRVVAISL
PSQPSRRLAGVLSPAVAGLTDLKVLSLPSRGLRGEIPGELWRLQNLEVLNLAGNSLRGSLPAIFP---------------
---------------------------------KGLQSLDLSGNQLSGRIPPGLGDCSHLRRLRMSSNSLDDFIPPQIGR
LAELRVLELSGNRLAGGVPPELRHCS------------------------------------------------------
------------------------------------------------------------------------------YL
VKMDLSRNLLHGQVPSSLKELKKLRFLSLAGNNFSGEIPSGLGQLRSLRLLNLSSNSLSGVVPIDLVALRDHTVLLLDSD
LLPAKVSSPMPSPEMEEISQVTADSSGGPPPHSAEVFTVIPQYKSTWVLTEANRGTPP---DGSGNVGHLKTIEIVAIAL
VLVVIVALLVVATIYVFKRRRRPRQPRRSGREREVKVFVDIGASLTYEAIVRATGNFNASNCIGFGGFGATYRAEVAPGV
LVAVKRLSIGRQHGNKQFQAEVETLGRRHHPNLVTLMGYHISDQETFLIYNYLPGGNLERFIQERAKRQIGWRVLHKIAL
DIAHALAFMHDECSPRILHRDVKPSNILLDNDFNAYLSDFGLAKLLRNSQTHTTTSVAGTFGYVAPEYATTCRVSDKADV
YSYGVLLLELISDKKVLDPSFSPYGNGFNIISWANKLIQSGRVCEFFVEGLWNKAPHDDLVEIMNLGLLCTVESLSSRPK
MKHVVRRLRELRPPSYX
>TraesCS2B02G281400.1 cds:protein coding
MAFHRQRTTVTLFLLHHI----AAASSSLVQEDRSALLQLMNGLSGCGDVPGYWSPSGVQHCSWK---------------
--------------------------------------------------------------------------------
----------------------------------------------------------------------------EIGR
LAELRVLELSGNRLAGGVPPELRHCS------------------------------------------------------
------------------------------------------------------------------------------YL
VKMDLSRNLLHGQVPSSLKELKKLRFLSLAGNNFSGEIPSGLGQLRSLRVLNLSSNSLSGVVPIDLVALRDHTVLLLDGN
LLPAKVSAPMPSPQMDEISQVTADSSGGPPPHSAEVFTVTPQYKSTWVLTEANRGTPP---DGSGNVGHLKTIEIVAIAL
VLVVIVALLVVATIYVFKRRRRPRQPRRTGREREVKVFVDIGASLTYEAIVRATGNFNASNCIGFGGFGATYKAEVAPGV
LVAVKRLSIGRQHGAKQFQAEVETLGRRRHPNLVTLMGYHISDQETFLIYNYLPGGNLERFIQERTKRQIGWRVLHKIAL
DIAHALAFMHDECSPRILHRDVKPSNILLDNDFNAYLSDFGLAKLLRNSQTHTTTSVAGTFGYVAPEYAMTCRVSDKADV
YSYGVLLLELISDKKVLDPSFSPYGNGFNIISWANKLIQSGRVSEFFVEGLWNKAPHDDLVEIMNLGVLCTVESLSSRPK
MKHVVRRLRELRPPSYX
>AET5Gv20913400.5 cds:protein coding
MVAARRSTAAVLLLLLLLSVSSTSPSPRGRERDRSALLRLRDAVPSSE-LLRRWSP-GADHCSWPGVACDARYRVVALHV
PSGSGSGIAGQLPTSVGLLTELKQLSLPSLGLFGEIPAEIWRLEKLEGVNLAGNSLRGALPGAFPPRLRVLNLSSNALSG
EIPASLCSCTELKFLDLSGNRLNGSVPAVVGGLPRLRQLDLSRNLLAGSIPSALGSCTQLRSLRLFSNMLDGSIPPELGR
LSKLRVLDVSGNRLSGLVPRELGNCSGLSVLVLSSQFDAVAELSLGYCESGECSVVYHNFAKNKFGGRLTSLPLSADRYG
NRTLYALILDHNNFTGSLAAILLEQCSNLNGLIVSFRDNKISGELTEEISSKCHAIRVLVLAENQISGVLPANIGLLGAL
VKMDISKNFLVGQIPASLKELKSLKFLSLAANNISGQIPSSLGQLESLEVLDLSSNSLSGNVPSNVVTLRGLTTLLLNNN
ELSGNIADLTPSVS-MAVFNISFNNLAGPLHSN------------VRALSENEA--SPENTPSDGG--GFTKIEIASITS
ASAIVAVLLALIILYIYTRKCASRPSRRSNRRREVTVFVDIGAPLTYETVVRAAGSFNASNCIGSGGFGATYKAEIAPGI
LVAIKRLAIGRFQGIQQFQAEVKTLGRCRHDNLVTLIGYHLSDSEMFLIYNFLPGGNLERFIQERAKRPIDWRMLHKIAL
DVARALAYLHDNCVPRILHRDVKPSNILLDNEYTAYLSDFGLARLLGNSETHATTGVAGTFGYVAPEYAMTCRVSDKADV
YSYGVVLLELISDKKALDPSFSPYGNGFNIVAWACMLLQKGRAREFFIEGLWDVAPHDDLVEILHLGIKCTVDSLSSRPT
MKQVVRRLKELRPPSYX
>AET2Gv20591100.1 cds:protein coding
MAFHRQRTTATLFLLHHI----AAASSSLVQEDKSALLQLMNGLSGCGDVPGYWSPSGVQHCSWKEVRCDMRSRVVAISL
PSQPSRRLAGVLSPAVACLTDLKVLSLPSRGLLGEIPGELWRLRNLEVLNLAGNSLRGSLPAIFP---------------
---------------------------------KGLQSLDLSGNQLSGRIPPGLGDCSHLRRLRMSSNSLDGFIPPQIGR
LAELRALELSGNRLAGGVPPELRHCS------------------------------------------------------
------------------------------------------------------------------------------YL
VKMGLSRNLLHGQVPSSLKELKKLRFLSLAGNNFSGEIPSGLGQLRSLRVLNLSSNSLSGVVPIDLVALRDHTVLLLDSD
LLPAKVSAPMPSPQMAEISQVTADSSGGPPPHSAEVFTVIPQYKSTWVLTEANRGTPP---DGSGNVGHLKTMEIVAIAL
VLVVIVALLVVATIYVFKRRRRPRQPRRSGREREVKVFVDIGASLTYEAIVRATGNFNASNCIGFGGFGATYKAEVAPGV
LVAVKRLSIGRQHGAKQFQAEVETLGRRRHPNLVTLMGYHISDQETFLIYNYLPGGNLERFIQERTKRQIGWRVLHKIAL
DIAHALAFMHDECSPRILHRDVKPSNILLDNDFNAYLSDFGLAKLLRNSQTHTTTSVAGTFGYVAPEYAMTCRVSDKADV
YSYGVLLLELISDKKVLDPSFSPYGNGFNIISWANKLIQSGRVCEFFVEGLWNKAPHDDLVEIMKLGVLCTVESLSSRPK
MKHVVRRLRELRPPSYX
>TuG1812G0200002988.01.T01 cds:protein coding
MAFHRQRTTATLFLLHHI----AAASSSLVQEDRWALLQLMNGLSGCGDVPGYWSPSGVQHCSWKEVRCDMRSRVVAISL
PSQPSRRLAGVLSPAVAGLTDLKVLSLPSRGLRGEIPGELWRLQNLEVLNLAGNSLRGSLPAIFP---------------
---------------------------------KGLQSLDLSGNQLSGRIPPGLGDCSHLRRLRMSSNSLDGFIPPQIGR
LAELRVLELSGNRLAGGVPPELRHCS------------------------------------------------------
------------------------------------------------------------------------------YL
VKMDLSRNLLHGQVPSSLKELKKLRFLSLAGNNFSGEIPSGLGQLRSLRLLNLSSNSLSGVVPIDLVALRDHTVLLLDSD
LLPAKVSSPMPSPEMEEISQVTADSSGGPPPHSAEVFTVIPQYKSTWVLTEANRGTPP---DGSGNVGHLKTIEIVAIAL
VLVVIVALLVVATIYVFKRRRRPRQPRRSGREREVKVFVDIGASLTYEAIVRATGNFNASNCIGFGGFGATYRAEVAPGV
LVAVKRLSIGRQHGNKQFQAEVETLGRRHHPNLVTLMGYHISDQETFLIYNYLPGGNLERFIQERTKRQIGWRVLHKIAL
DIAHALAFMHDECSPRILHRDVKPSNILLDNDFNAYLSDFGLAKLLRNSQTHTTTSVAGTFGYVAPEYATTCRVSDKADV
YSYGVLLLELISDKKVLDPSFSPYGNGFNIISWANKLIQSGRVCEFFVEGLWNKAPHDDLVEIMNLGVLCTVESLSSRPK
MKHVVRRLRELRPPSYX
>TraesCS2D02G263100.1 cds:protein coding
MAFHRQRTTATLFLLHHI----AAASSSLVQEDKSALLQLMNGLSGCGDVPGYWSPSGVQHCSWKEVRCDMRSRVVAISL
PSQPSRRLAGVLSPAVACLTDLKVLSLPSRGLRGEIPGELWRLRNLEVLNLAGNSLRGSLPAIFP---------------
---------------------------------KGLQSLDLSGNQLSGRIPPGLGDCSHLRRLRMSSNSLDGFIPPQIGR
LAELRALELSGNRLAGGVPPELRHCS------------------------------------------------------
------------------------------------------------------------------------------YL
VKMDLSRNLLHGQVPSSLKELKKLRFLSLAGNNFSGEIPSGLGQLRSLRVLNLSSNSLSGVVPIDLVALRDHTVLLLDSD
LLPAKVSAPMPSPQMAEISQVTADSSGGPPPHSAEVFTVIPQYKSTWVLTEANRGTPP---DGSGNVGHLKTMEIVAIAL
VLVVIVALLVVATIYVFKRRRRPRQPRRSGREREVKVFVDIGASLTYEAIVRATGNFNASNCIGFGGFGATYKAEVAPGV
LVAVKRLSIGRQHGAKQFQAEVETLGRRRHPNLVTLMGYHISDQETFLIYNYLPGGNLERFIQERTKRQIGWRVLHKIAL
DIAHALAFMHDECSPCILHRDVKPSNILLDNDFNAYLSDFGLAKLLRNSQTHTTTSVAGTFGYVVPEYAMTCRVSDKADV
YSYGVLLLELISDKKVLDPSFSPYGNGFNIISWANKLIQSGRVCEFFVEGLWNKAPHDDLVEIMKLGVLCTVESLSSRPK
MKHVVRRLRELRPPSYX
>TRIDC5BG061340.3 cds:protein coding
MVAARRSTAAVLLLLLLLPLLAASSSNRGQEQDRSALLRLRDAVPSSE-LLRRW-PSGADHCSWPGVACDARSRVVALHV
PS--GSGIAGQLPTSVGLLTELKQLSLPSLGLFGEIPAEIWRLEKLEGVNLAGNSLRGALPPAFPPRLRVLNLSSNALSG
EIPASLCSCTELNFLDLSGNRLNGSVPAVVGGLPRLRQLDLSRNLLAGSIPSALGSCTQLRSLRLFSNMLDGSIPPELGR
LSKLRVLDVSGNRLSGLVPRELGNCSGLSVLVLSSQFDAVAQLSLGYCESGECSVVYHNFAKNKFGGRLTSLPVSADRYG
NRTLHALTLDHNNFTGSLDAILLEQCSNLNGLIVSFRDNKISGELTEEICSKCHAIRVLVLAENQISGVLPANIGLLGAL
VKMDISKNFLVGQIPASFKDLKSLKFLSLAANNITGQIPSSLGQLESLEILDLSSNSLSGNVPSNIVTLRGLTTLLLNNN
ELSGNIADLTPVS--LSVFNISFNNLAGPLHSN------------VRALSENEA--SPENTSSDGG--GFTKIEIASITS
ASAIVAVLLALIILYIYTRKCASRPSRRSNRRREVTVFVDIGAPLTYETVVRAAGSFNASNCIGSGGFGATYKAEIAPGI
LVAIKRLAIGRFQGIQQFQAEVKTLGRCRHDNLVTLIGYHLSDSEMFLIYNFLPGGNLERFIQERTKRPIDWRMLHKIAL
DVARALAYLHDNCVPRILHRDVKPSNILLDNEYTAYLSDFGLARLLGNSETHATTGVAGTFGYVAPEYAMTCRVSDKADV
YSYGVVLLELISDKKALDPSFSPYGNGFNIVAWACMLLQKGRAREFFIEGLWDVAPHDDLVEILHLGIKCTVDSLSSRPT
MKQVVRRLKELRPPSYX
>TRIDC2AG036940.5 cds:protein coding
MAFHRQRTTATLFLLHHI----AAASSSLVQEDRWALLQLMNGLSGCGDVPGYWSPSGVQHCSWKEVRCDMRSRFVAISL
PSQPSRRLAGVLSPAVAGLTDLKVLSLPSRGLRGEIPGELWRLQNLEVLNLAGNSLRGSLPAIFP---------------
---------------------------------KGLQSLDLSGNQLSGRIPPGLGDCSHLRRLRMSSNSLDGFIPPQIGR
LAELRVLELSGNRLAGGVPPELRHCS------------------------------------------------------
------------------------------------------------------------------------------YL
VKMDLSRNLLHGQVPSSLKELKKLRFLSLAGNNFSGEIPSGLGQLRSLRLLNLSSNSLSGVVPIDLVALRDHTVLLLDSD
LLPAKVSSPMPSPEMEEISQVTADSSGGPPPHSAEVFTVIPQYKSTWVLTEANRGTPP---DGSGNVGHLKTIEIVAIAL
VLVVIVALLVVATIYVFKRRIRPRQPRRSGREREVKVFVDIGASLTYEAIVRATGNFNASNCIGFGGFGATYRAEVAPGV
LVAVKRLSIGRQHGNKQFQAEVETLGRRHHPNLVTLMGYHISDQETFLIYNYLPGGNLERFIQERAKRQIGWRVLHKIAL
DIAHALAFMHDECSPRILHRDVKPSNILLDNDFNAYLSDFGLAKLLRNSQTHTTTSVAGTFGYVAPEYATTCRVSDKADV
YSYGVLLLELISDKKVLDPSFSPYGNGFNIISWANKLIQSGRVCEFFVEGLWNKAPHDDLVEIMNLGLLCTVESLSSWPK
MKHVVRRLRELRPPSYF
>TRIDC2BG040830.1 cds:protein coding
MAFHRQRTTVTLFLLHHI----AAASSSLVQEDRSALLQLMNGLSGCGDVPGYWSPSGVQHCSWKEVRCDMRSRVVAISL
PSQPSRRLAGVLSPAVAGLTDLKVLSLPSRGLRGEIPGALWRLQNLEVLNLAGNSLRGSLPAIFP---------------
---------------------------------KGLQSLDLSGNQLSGRIPPGLGDCSRLRRLRMSSNSLDGFIPPQIGR
LAELRVLELSGNRLAGGVPPELRHCS------------------------------------------------------
------------------------------------------------------------------------------YL
VKMDLSRNLLHGQVPSSLKELKKLRFLSLAGNNFSGEIPSGLGQLRSLRVLNLSSNSLSGVVPIDLVALRDHTVLLLDGN
LLPAKVSAPMPSPQMDEISQVTADSSGGPPPHSAEVFTVIPQYKSTWVLTEANRGTPP---DGSGNVGHLKTIEIVAIAL
VLVVIVALLVVATIYVFKRRRRPRQPRRTGREREVKVFVDIGASLTYEAIVRATGNFNASNCIGFGGFGATYKAEVAPGV
LVAVKRLSIGRQHGAKQFQAEVETLGRRRHPNLVTLMGYHISDQETFLIYNYLPGGNLERFIQERTKRQIGWRVLHKIAL
DIAHALAFMHDECSPRILHRDVKPSNILLDNDFNAYLSDFGLAKLLRNSQTHTTTSVAGTFGYVAPEYAMTCRVSDKADV
YSYGVLLLELISDKKVLDPSFSPYGNGFNIISWANKLIQSGRVSEFFVEGLWNKAPHDDLVEIMNLGVLCTVESLSSRPK
MKHVVRRLRELRPPSYX
>TRITD5Av1G205070.1 cds:protein coding
MAAARRSTAAVLLLLLLLSVSSSPPSPRGRERDRSALLRLRDAVPSSG-LLRRWSP-GADHCSWPGVACDARSRVVALHV
PSGSGSGVAAQLPTSVGLLTELKHLSLPSLGLFGEIPAEIWRLEKLEGVNLAGNSLRGALPPAFPPRLRVLNLSSNALSG
EIPASLCSCTELKFLDLSGNRLNGSVPAVVGGLPRLRQLDLSRNLLAGSIPSALGSCTQLRSLRLFSNMLDGSIPPELGR
LSKLRVLDVSGNRLSGLVPRELGNCSGLSVLVLSSQFDAVAQLSLGYCESGECSVVYHNFAKNKFGGRLTSLPVSAHRYG
NRTLYALILDHNNFTGSLDAILLEQCSNLNGLIVSFRDNKISGELTEEICSKCNAIRVLVLAENQISGVLPANIGLLGAL
VKMDISKNFLVGQIPASFKDLKSLKFLSLAANNITGQIPSSLGQLKSLEVLDLSSNSLSGNIPSNIVTLRGLTTLLLNNN
ELSGNIADLTPSVSSPSVFNISFNNLAGPLHSN------------VRALSENDGSPEPENTPSGGG--GFTKIEIASITS
ASAIVAVLLALIILYIYTRKCASRPSRRSNRRREVTVFVDIGAPLTYETVVRAAGSFNASNCIGSGGFGATYKAEIAPGI
LVAIKRLAIGRFQGIQQFQAEVKTLGRCRHDNLVTLIGYHLSDSEMFLIYNFLPGGNLERFIQERTKRPIDWRMLHKIAL
DVARALAYLHDNCVPRILHRDVKPSNILLDNEYTAYLSDFGLARLLGNSETHATTGVAGTFGYVAPEYAMTCRVSDKADV
YSYGVVLLELISDKKALDPSFSPYGNGFNIVAWACMLLQKGRAREFFIEGLWDVAPHDDLVEILHLGIKCTVDSLSSRPT
MKQVVRRLKELRPPSYX
>TRIDC5AG057170.4 cds:protein coding
MVAARRSTAAVLLLLLLLSVSSSPPSPRGRERDRSALLRLRDAVPSSG-LLRRWSP-GADHCSWPGVACDARSRVVALHV
PSGSGSGVAAQLPTSVGLLTELKHLSLPSLGLFGEIPAEIWRLEKLEGVNLAGNSLRGALPPAFPPRLRVLNLSSNALSG
EIPASLCSCTELKFLDLSGNRLNGSVPAVVGGLPRLRQLDLSRNLLAGSIPSALGSCTQLRSLRLFSNMLDGSIPPELGR
LSKLRVLDVSGNRLSGLVPRELGNCSGLSVLVLSSQFDAVAQLSLGYCESGECSVVYHNFAKNKFGGRLTSLPVSAHRYG
NRTLYALILDHNNFTGSLDAILLEQCSNLNGLIVSFRDNKISGELTEEICSKCNAIRVLVLAENQISGVLPANIGLLGSL
VKMDISKNFLVGQIPASFKDLKSLKFLSLAANNITGQIPSSLGQLKSLEVLDLSSNSLSGNIPSNIVTLRGLTTLLLNNN
ELSGNIADLTPSVSSPSVFNISFNNLAGPLHSN------------VRALSENDG--SPENTPSDGG--GFTKIEIASITS
ASAIVAVLLALIILYIYTRKCASRPSRRSNRRREVTVFVDIGAPLTYETVVRAAGSFNASNCIGSGGFGATYKAEIAPGI
LVAIKRLAIGRFQGIQQFQAEVKTLGRCRHDNLVTLIGYHLSDSEMFLIYNFLPGGNLERFIQERTKRPIDWRMLHKIAL
DVARALAYLHDNCVPRILHRDVKPSNILLDNEYTAYLSDFGLARLLGNSETHATTGVAGTFGYVAPEYAMTCRVSDKADV
YSYGVVLLELISDKKALDPSFSPYGNGFNIVAWACMLLQKGRAREFFIEGLWDVAPHDDLVEILHLGIKCTVDSLSSRPT
MKQVVRRLKELRPPSYX
>Os03t0756200-01 cds:protein coding
MVAARRSAASSSFFLLLLAVRVRASSDRVQERDRSALLELR----GAAGLLGRWPTAVADHCSWPGVTCDASRRVVAVAV
AASGSSELAGELSPAVGLLTELRELSLPSRGLRGEIPAEIWRLEKLEVVNLAGNSLHGALPLAFPPRMRVLDLASNRLHG
EIQGTLSDCKSLMRLNLSGNRLTGSVPGVLGSLPKLKLLDLSRNLLTGRIPSELGDCRELRSLQLFSNLLEGSIPPEIGR
LRRLQVLDISSNRLNGPVPMELGNCMDLSVLVLTSQFDAVAQPSSGYCKSGNCSVVYHNFANNNLGGHLTSLPFSADRFG
NKILYAFHVDYNNFTGSLHEILLAQCNNVEGLIVSFRDNKISGGLTEEMSTKCSAIRALDLAGNRITGVMPGNIGLLSAL
VKMDISRNLLEGQIPSSFKELKSLKFLSLAENNLSGTIPSCLGKLRSLEVLDLSSNSLSGKIPRNLVTLTYLTSLLLNNN
KLSGNIPDIAPSAS-LSIFNISFNNLSGPLPLNMGLSTLANTVMKARSLAE--GDVPPSATVDSGG--GFSKIEIASITS
ASAIVAVLLALIILYIYTRKCASRQSRRSIRRREVTVFVDIGAPLTYETVVRATGSFNASNCIGSGGFGATYKAEIAPGV
LVAIKRLAIGRFQGIQQFQAEVKTLGRCRHPNLVTLIGYHLSDSEMFLIYNFLPGGNLERFIQERAKRPIDWRMLHKIAL
DIARALGFLHDSCVPRILHRDVKPSNILLDNEYNAYLSDFGLARLLGNSETHATTGVAGTFGYVAPEYAMTCRVSDKADV
YSYGVVLLELISDKKALDPSFSPYGNGFNIVAWACMLLQKGRAREFFIEGLWDVAPHDDLVEILHLGIKCTVDSLSSRPT
MKQVVRRLKELRPPSYX
>Zm00001eb214630 T001 cds:protein coding
MVAACRSTASTYAFLLLLAVSSSSGLRRVQDQDRSALLQIKNAFPAVD-LLQQWSPSGRNHCSWLGVTCDSSSRVVALEV
LSGPSQELAGELPAAVGLLTELKVVSFPLHGLRGKIPGEIWRLEDLEVVNLAGNSLRGALPASFPPRLRVLSLASNLLHG
EIPSSLSTCKDLERLDLSGNRFTGSVPRALGSLPNLKWLDLSGNLLVGGIPSGLGNCRLLRSLRLFSNSLHGSIPAGIGK
LRKLQVLDVSRNRLSGLVPPELGNCSDLSVLVLSSQSNSVQELPSVFCNSGECSVVYHNFAKNNLEGHLTSMPFSADRFG
NKTSYVFVVDHNNFSGSLDSILLEQCSNLKGLVVSFRDNKISGQITAEFSRKCSAIRALDLAGNQISGMMPDNVGLLGAL
VKMDMSRNFLEGQIPASFKDFKSLKFLSLAGNNISGRIPSCLGQLRSLRVLDLSSNSLAGEIPNNLVTLGDITVLLLNNN
RLSGNIPN-FASSPSLSIFNVSFNDLSGPLPSKIGLSTLSSPLVNARALSEADNNPPNTAPDDNGNGGGFSKIEIASITS
ASAIVAVLLALVILYIYTRKCASRPSRRSL-RREVTIFVDIGAPLTYEAVLRASGSFNASNCIGSGGFGATYKAEVAPGK
LVAIKRLAIGRFQGIQQFQAEVKTLGRCRHSNLVTLIGYHLSDSEMFLIYNFLPGGNLERFIQERSKRPIDWRMLHKIAL
DVARALAYLHDNCVPRILHRDVKPSNILLDNDYTAYLSDFGLARLLGNSETHATTGVAGTFGYVAPEYAMTCRVSDKADV
YSYGVVLLELISDKKALDPSFSPYGNGFNIVAWACMLLQKGRAREFFIEGLWDVAPHDDLVEILHLGIKCTVDSLSSRPT
MKQVVRRLKELRPPSYX
>TraesCS2A02G176500.1 cds:protein coding
APLRRRRPLSQTLPTLLLVAAVRASGAGGGGGERGALLSFKAAVTDPGGLLRAWSPASPDHCLWPGVSCGASGEVVALNV
SASPGRRLAGALSPSVAALRGLRALALPSHALSGPLPAAIWSLRRLRVLDLSGNRLQGEIPPLLAAALHTLDLAYNQLNG
SVPAALGSLMVLRRLSLASNRLGGAIPDELGGARSLQFLDLSGNLLVGGIPRSLGNCSKLEALLLSSNLLDDVIPPEIGR
LSNLRALDVSRNSLSGPVPAELGGCVELSVLVLSNPYALVAGFFSSSAVMATDLTSYHSFAQNNFTGTVTSLPIAAEKLG
MQGSYAFLADGNNLVGELQPGLFNKCNSSRGFMVDVSNNLITGGIPVEIGSLCTSLVVLGVAGNRLSGLIPTSIGQLNYL
ISLDLSRNQFVGEIPTSVKNLPHLELLSLGHNLLNGTIPNDINHLQSLKVLDLSSNRLSGEIPHALADLTNLTALLLDNN
KLTGKIPAEFANAASLTMFNVSFNNLSGPVPTNSHTYTLASAGQQGRDLNSYDNDTAPVDPQNQGGNSSFNAIEIASITS
ATAIVSVLLALIVLFIYTRKCAPFMSARSSGRREVIIFQEIGVPITYETVVRATGTFNASNCIGSGGFGATYKAEISPGV
LVAIKRLSVGRFQGLEQFHAEIKTLGRLRHPNLVTLVGYHLGESEMFLIYNYLPGGNLERFIQERSKRPVEWKRLHKIAL
DIAKALAYLHDTCVPRILHRDVKPNNILLDTNHNAYLSDFGLARLLGNSETHATTGVAGTFGYVAPEYAMTCRVSDKADV
YSYGVVLMELISDKKALDPSFSPYGNGFNIVAWACMLLRQGRARDFFVDGLWDVGPHDDLVEVLHLAVMCTVESLSIRPT
MKLVVQRLKQLQPPMRE
>TRITD2Av1G059910.2 cds:protein coding
APLRRRLPLSQTLPTLLLVAAVRASGAGGGGGERGALLSFKAAVTDPGGLLRAWSPASPDHCLWPGVSCGASGEVVALNV
SASPGRRLAGALSPSVAALRGLRALALPSHALSGPLPAAIWSLRRLRVLDLSGNRLQGEIPPLLAAALHTLDLAYNQLNG
SVPAALGSLMVLRRLSLASNRLGGAIPDELGGARSLQFLDLSGNLLVGGIPRSLGNCSKLEALLLSSNLLDDVIPPEIGR
LNNLRALDVSRNSLSGPVPAELGGCVELSVLVLSNPYALVAGFFSSSAVMATDLTSYHSFAQNNFTGTVTSLPIAAEKLG
MQGSYAFLADGNNLVGELQPGLFNKCNSSRGFMVDVSNNLITGGIPVEIGSLCTSLVVLGVAGNRLSGLIPTSIGQLNYL
ISLDLSRNQFVGEIPTSVKNLPHLELLSLGHNLLNGTIPNDINHLQSLKVLDLSSNRLSGEIPHALADLTNLTALLLDNN
KLTGKIPAEFANATSLTMFNVSFNNLSGPVPTNSHTYTLASAGQQGHDLNSYDNDTAPVDPQNQGGNSSFNAIEIASITS
ATAIVSVLLALIVLFIYTRKCAPFMSARSSGRREVIIFQEIGVPITYETVVRATGTFNASNCIGSGGFGATYKAEISPGV
LVAIKRLSVGRFQGLEQFHAEIKTLGRLRHPNLVTLVGYHLGESEMFLIYNYLPGGNLERFIQERSKRPVEWKRLHKIAL
DIAKALAYLHDTCVPRILHRDVKPNNILLDTNHNAYLSDFGLARLLGNSETHATTGVAGTFGYVAPEYAMTCRVSDKADV
YSYGVVLMELISDKKALDPSFSPYGNGFNIVAWACMLLRQGRARDFFVDGLWDVGPHDDLVEVLHLAVMCTVESLSIRPT
MKLVVQRLKQLQPPMRE
>TRIDC2AG022530.4 cds:protein coding
APLRRRLPLSQTLPTLLLVAAVRASGAGGGGGERGALLSFKAAVTDPGGLLRAWSPASPDHCLWPGVSCGASGEVVALNV
SASPGRRLAGALSPSVAALRGLRALALPSHALSGPLPAAIWSLRRLRVLDLSGNRLQGEIPPLLAAALHTLDLAYNQLNG
SVPAALGSLMVLRRLSLASNRLGGAIPDELGGARSLQFLDLSGNLLVGGIPRSLGNCSKLEALLLSSNLLDDVIPPEIGR
LNNLRALDVSRNSLSGPVPAELGGCVELSVLVLSNPYALVAGFFSSSAVMATDLTSYHSFAQNNFTGTVTSLPIAAEKLG
MQGSYAFLADGNNLVGELQPGLFNKCNSSRGFMVDVSNNLITGGIPVEIGSLCTSLVVLGVAGNRLSGLIPTSIGQLNYL
ISLDLSRNQFVGEIPTSVKNLPHLELLSLGHNLLNGTIPNDINHLQSLKVLDLSSNRLSGEIPHALADLTNLTALLLDNN
KLTGKIPAEFANATSLTMFNVSFNNLSGPVPTNSHTYTLASAGQQGHDLNSYDNDTAPVDPQNQGGNSSFNAIEIASITS
ATAIVSVLLALIVLFIYTRKCAPFMSARSSGRREVIIFQEIGVPITYETVVRATGTFNASNCIGSGGFGATYKAEISPGV
LVAIKRLSVGRFQGLEQFHAEIKTLGRLRHPNLVTLVGYHLGESEMFLIYNYLPGGNLERFIQERSKRPVEWKRLHKIAL
DIAKALAYLHDTCVPRILHRDVKPNNILLDTNHNAYLSDFGLARLLGNSETHATTGVAGTFGYVAPEYAMTCRVSDKADV
YSYGVVLMELISDKKALDPSFSPYGNGFNIVAWACMLLRQGRARDFFVDGLWDVGPHDDLVEVLHLAVMCTVESLSIRPT
MKLVVQRLKQLQPPMRE
>TuG1812G0200001796.01.T01 cds:protein coding
APLRRRRPLSQTLPTLLLVAAVRASGAGGGGGERGALLSFKAAVTDPGGLLRAWSPASPDHCLWPGVSCGASGEVVALNV
SASPGRRLAGALSPSVAALRGLRALALPSHALSGPLPAAIWSLRRLRVLDLSGNRLQGEIPPLLAAALHTLDLAYNQLNG
SVPAALGSLMVLRRLSLASNRLGGAIPDELGGVRSLQFLDLSGNLLVGGIPRSLGNCSKLEALLLSSNLLDDVIPPEIGR
LSNLRALDVSRNSLSGPVPAELGGCVELSVLVLSNPYALVAGFFSSSAVMATDLTSYHSFAQNNFTGTVTSLPIAAEKLE
MQGSYAFLADGNNLVGELQPGLFNKCNSSRGFMVDVSNNLITGGIPVEIGSLCTSLVVLGVAGNRLSGLIPTSIGQLNYL
ISLDLSRNQLVGEIPTSVKNLPHLELLSLGHNLLNGTIPNDINHLQSLKVLDLSSNRLSGEIPHALADLTNLTALLLDNN
KLTGKIPAEFANAASLTMFNVSFNNLSGPVPTNSHTYTLASAGQQGRDLNSYDNDTAPVDPQNQGGNSSFNAIEIASITS
ATAIVSVLLALIVLFIYTRKCAPFMSARSSGRREVIIFQEIGVPITYETVVRATGTFNASNCIGSGGFGATYKAEISPGV
LVAIKRLSVGRFQGLEQFHAEIKTLGRLRHPNLVTLVGYHLGESEMFLIYNYLPGGNLERFIQERSKRPVEWKRLHKIAL
DIAKALAYLHDTCVPRILHRDVKPNNILLDTNHNAYLSDFGLARLLGNSETHATTGVAGTFGYVAPEYAMTCRVSDKADV
YSYGVVLMELISDKKALDPSFSPYGNGFNIVAWACMLLRQGRARDFFVDGLWDVGPHDDLVEVLHLAVMCTVESLSIRPT
MKLVVQRLKQLQPPMRE
>TraesCS2D02G183900.1 cds:protein coding
APLRRRHPLSHTLPTLLLVTDVRASG-AGGGGERGALLKFKGAVTDPGGLLRDWSPSSADHCLWPGVSCGASGEVVALNV
SSSPGRRLAGALSPSVAALRGLRVLALPSHALSGPLPSAIWSLRRLLVLDLSGNRLQGEIPPSLASALQTLDLAYNQLNG
SVPAALGSLLVLRRLSLASNRLGGAIPDELGGARSLQFLDLSGNLLVGGIPRGLGNCSKLEALLLSSNLLDDVIPPEIGR
LSSLRALDVSRNSLSGPVPAELGGCVELSVLVLSNPYALVGGLNASDAVMATDLTSCHSFAQNNFTGTVTSLPIAAEKLG
MQGSYAFLADGNNLVGELQPGLFNKCNSSRGFMVDVSNNLITGGIPVEIGSLCSSLVVLGVAGNRLSGLIPTSIGQLNYL
ISLDLSRNQLGGEIPTSVKNLPHLELLSLGHNLLNGTIPNDFNQLQSLKVLDLSSNRLSGEIPHALADLTNLTALLLDNN
KLTGKIPAEFANAASLTTFNMSFNNLSGPVPTNSHTYTLASAGQQGRDLNSYDNDTAPVDPQNQGGSSSFNAIEIASITS
ATAIVSVLLALIVLFIYTRKCAPFMSARSSGRREVIIFQEIGVPITYETVVRATGTFNASNCIGSGGFGATYKAEISPGV
LVAIKRLSVGRFQGLEQFHAEIKTLGRLRHPNLVTLVGYHLGESEMFLIYNYLPGGNLERFIQERSKRPVEWKRLHKIAL
DIAKALAYLHDTCVPRILHRDVKPNNILLDTNHNAYLSDFGLARLLGNSETHATTGVAGTFGYVAPEYAMTCRVSDKADV
YSYGVVLMELISDKKALDPSFSPYGNGFNIVAWACMLLRQGRARDFFVDGLWDVGPHDDLVEVLHLAVMCTVESLSIRPT
MKLVVQRLKQLQPPIRE
>AET2Gv20367800.1 cds:protein coding
APLRRRHPLSQTLPTLLLVTDVRASG-AGGGGERGALLKFKGAVTDPGGLLRDWSPSSADHCLWPGVSCGASGEVVALNV
SSSPGRRLAGALSPSVAALRGLRVLALPSHALSGPLPSAIWSLRRLLVLDLSGNRLQGEIPPSLASALQTLDLAYNQLNG
SVPAALGSLLVLRRLSLASNRLGGAIPDELGGARSLQFLDLSGNLLVGGIPRGLGNCSKLEALLLSSNLLDDVIPPEIGR
LSSLRALDVSRNSLSGPVPAELGGCVELSVLVLSNPYALVAGFFSSSAVMATDLTSCHSFAQNNFTGTVTSLPIAAEKLG
MQGSYAFLADGNNLVGELQPGLFNKCNSSRGFMVDVSNNLITGGIPVEIGSLCSSLVVLGVAGNRLSGLIPTSIGQLNYL
ISLDLSRNQLGGEIPTSVKNLPHLELLSLGHNLLNGTIPNDFNQLQSLKVLDLSSNRLSGEIPHALADLTNLTALLLDNN
KLTGKIPAEFANAASLTTFNVSFNNLSGPVPTNSHTYTLASAGQQGRDLNSYDNDTAPVDPQNQGGSSSFNAIEIASITS
ATAIVSVLLALIVLFIYTRKCAPFMSARSSGRREVIIFQEIGVPITYETVVRATGTFNASNCIGSGGFGATYKAEISPGV
LVAIKRLSVGRFQGLEQFHAEIKTLGRLRHPNLVTLVGYHLGESEMFLIYNYLPGGNLERFIQERSKRPVEWKRLHKIAL
DIAKALAYLHDTCVPRILHRDVKPNNILLDTNHNAYLSDFGLARLLGNSETHATTGVAGTFGYVAPEYAMTCRVSDKADV
YSYGVVLMELISDKKALDPSFSPYGNGFNIVAWACMLLRQGRARDFFVDGLWDVGPHDDLVEVLHLAVMCTVESLSIRPT
MKLVVQRLKQLQPPIRE
>TraesCS2B02G202900.1 cds:protein coding
TPLRRRHPLSQTLHMLLLVTAVRASG--GGGGERGSLLRFKAAVTDPGGLLRDWSPASADHCLWPGVSCGASGEVVALNV
SSSPGRRLAGALSPSVAALRGLRVLALPSHALSGSLPAAIWSLRRLLVLDLSGNRLQGEIPPSLAAALQTLDLAYNQLNG
SVPAALGSLLVLRRLSLASNRLGGAIPDELGGARSLQFLDLSGNLLVGGIPRSLGNCSKLEALLLSSNLLDDVIPPEIGR
LSNLRALDVSRNSLSGPVPAELGGCVEISVLVLSNPYALVAGFFSSSAVMAMDLTSCHSFAQNNFTGTVTSLPIAAEKLG
MQGSYAFLADGNNLVGELQPGLFSKCNSSRGFMVDVSNNLITGGIPIEIGSLCSSLVVLGAAGNRLSGLIPPSIGQLTYL
ISLDLSRNQLRGEIPTSVKSLPHLELLSLGHNLLNGTIPNDINQLQSLKVLDLSSNLLAGEIPRALADLTNLTALLLDNN
KLTGKIPAEFANAASLTMFNVSFNNLSGPVPTNSHTYTLASAAQQGRDLNSYDNDTAPVDPQNQGGNSSFNAIEIASITS
ATAIVSVLLALIVLFIYTRKCAPFMSARSSGRREVIIFQEIGVPITYETVVRATGTFNASNCIGSGGFGATYKAEISPGV
LVAIKRLSVGRLQGWEQFHAEIKTLGRLRHPNLVTLVGYHLGESEMFLIYNYLPGGNLERFIQERSKRPVEWKRLHKIAL
DIAKALAYLHDTCVPRILHRDVKPNNILLDTNHNAYLSDFGLARLLGNSETHATTGVAGTFGYVAPEYAMTCRVSDKADV
YSYGVVLMELISDKKALDPSFSPYGNGFNIVAWACMLLKQGRARDFFVDGLWDVGPHDDLVEVLHLAVMCTVESLSIRPT
MKLVVQRLKQLQPPIRE
>TRITD2Bv1G070300.2 cds:protein coding
TPLRRRHPLSQTLHMLLLVTAVRASG--GGGGERGSLLRFKAAVTDPGGLLRDWSPASADHCLWPGVSCGASGEVVALNV
SSSPGRRLAGALSPSVAALRGLRVLALPSHALSGSLPAAIWSLRRLLVLDLSGNRLQGEIPPSLAAALQTLDLAYNQLNG
SVPAALGSLLVLRRLSLASNRLGGAIPDELGGARSLQFLDLSGNLLVGGIPRSLGNCSKLEALLLSSNLLDDVIPPEIGR
LSNLRALDVSRNSLSGPVPAELGGCVEISVLVLSNPYALVAGFFSSSAVMAMDLTSCHSFAQNNFTGTVTSLPIAAEKLG
MQGSYAFLADGNNLVGELQPGLFSKCNSSRGFMVDVSNNLITGGIPVEIGSLCSSLVVLGAAGNRLSGLIPPSIGQLTYL
ISLDLSRNQLRGEIPTSVKSLPHLELLSLGHNLLNGTIPNDINQLQSLKVLDLSSNLLAGEIPRALADLTNLTALLLDNN
KLTGKIPAEFANAASLTMFNVSFNNLSGPVPTNSHTYTLASAAQQGRDLNSYDNDTAPVDPQNQGGNSSFNAIEIASITS
ATAIVSVLLALIVLFIYTRKCAPFMSARSSGRREVIIFQEIGVPITYETVVRATGTFNASNCIGSGGFGATYKAEISPGV
LVAIKRLSVGRLQGWEQFHAEIKTLGRLRHPNLVTLVGYHLGESEMFLIYNYLPGGNLERFIQERSKRPVEWKRLHKIAL
DIAKALAYLHDTCVPRILHRDVKPNNILLDTNHNAYLSDFGLARLLGNSETHATTGVAGTFGYVAPEYAMTCRVSDKADV
YSYGVVLMELISDKKALDPSFSPYGNGFNIVAWACMLLKQGRARDFFVDGLWDVGPHDDLVEVLHLAVMCTVESLSIRPT
MKLVVQRLKQLQPPIRE
>TRIDC2BG026400.2 cds:protein coding
TPLRRRHPLSQTLHMLLLVTAVRASG--GGGGERGSLLRFKAAVTDPGGLLRDWSPASADHCLWPGVSCGASGEVVALNV
SSSPGRRLAGALSPSVAALRGLRVLALPSHALSGPLPAAIWSLRRLLVLDLSGNRLQGEIPPSLAAALQTLDLAYNQLNG
SVPAALGSLLVLRRLSLASNRLGGAIPDELGGARSLQFLDLSGNLLVGGIPRSLGNCSKLEALLLPSNLLDDVIPPEIGR
LSNLRALDVSRNSLSGPVPAELGGCVELSVLVLSNPYALVAGFFSSSAVMATDLTSCHSFAQNNFTGTVTSLPIAAEKLG
MQGSYAFLADGNNLVGELQPGLFSKCNSSRGFMVDVSNNLITGGIPVEIGSLCSSLVVLGAAGNRLSGLIPPSIGQLTYL
ISLDLSRNQLRGEIPTSVKSLPHLELLSLGHNLLNGTIPNDINQLQSLKVLDLSSNLLAGEIPRALADLTNLTALLLDNN
KLTGKIPAEFANAASLTMFNVSFNNLSGPVPTNSHTYTLASAAQQGRDLNSYDNDTAPVDPQNQGGNSSFNAIEIASITS
ATAIVSVLLALIVLFIYTRKCAPFMSARSSGRREVIIFQEIGVPITYETVVRATGTFNASNCIGSGGFGATYKAEISPGV
LVAIKRLSVGRLQGWEQFHAEIKTLGRLRHPNLVTLVGYHLGESEMFLIYNYLPGGNLERFIQERSKRPVEWKRLHKIAL
DIAKALAYLHDTCVPRILHRDVKPNNILLDTNHNAYLSDFGLARLLGNSETHATTGVAGTFGYVAPEYAMTCRVSDKADV
YSYGVVLMELISDKKALDPSFSPYGNGFNIVAWACMLLKQGRARDFFVDGLWDVGPHDDLVEVLHLAVMCTVESLSIRPT
MKLVVQRLKQLQPPIRE
>Os07t0602700-01 cds:protein coding
--MRRRPPNTQTLITFLLLAAAAAAADAGGGGEREALLRFKAGVADPGGLLRGWTTASPDHCAWPGVSCGGNGEVVALNV
SSSPGRRLAGALSPAVAALRGLRVLALPSHALSGQLPAAIWSLRRLLVLDLSGNRLQGEIPPALAAGLQTLDLSYNQLNG
SVPASLGALPGLRRLSLASNRLGGAIPDELGGARSLQYLDLSGNLLVGGIPRSLGNCSKLEALLLSSNLLDDVIPPEIGR
LRNLRALDVSRNSLSGSVPAELGGCVELSVLVLSNPYTPIAGFRSSSFVLGTDLTSYHSFAQNNFTGPVKSLPLAADKLG
MQGSYAFLADGNNIAGQLQPDLFSKCNSSRGFIVDVSNNLITGGIPVEIGSLCSSLVVLGVAGNQLSGLIPTSIGQLNYL
ISLDLSRNHLGGEIPTSVKNLPNLERLSLGHNFLNGTIPTEINQLYSLKVLDLSSNLLTGEIPGALADLRNLTALLLDNN
KLTGKIPSAFAKSMSLTMFNLSFNNLSGPVPANSHMYTLASAAQQGRGLNSNDYNDTSADSQNQGGSNSFNAIEIASITS
ATAIVSVLLALIVLFIYTRKCAPRMSSRSSRRREVITFQDIGVPITYETVVRATGSFNASNCIGSGGFGATYKAEISPGV
LVAIKRLSVGRFQGVQQFHAEIKTLGRLRHPNLVTLVGYHLGESEMFLIYNYLPGGNLERFIQERSKRPVDWKMLHKIAL
DIAKALAYLHDTCVPRILHRDVKPSNILLDTEYNAYLSDFGLARLLGNSETHATTGVAGTFGYVAPEYAMTCRVSDKADV
YSYGVVLMELISDKKALDPSFSPYGNGFNIVAWACMLLRQGRAREFFIDGLWDVGPHDDLVETLHLAVMCTVDSLSVRPT
MKQVVQRLKQLQPPIRE
>Zm00001eb326880 T001 cds:protein coding
MAAR----TLLLVLLLLL---LGDATSASVSGQREALMKFKAAVTDPGGLLRGWSPASGDHCRWPGVSCGASGEVVALNV
TSSPGRALAGALSPAVAALRELRVLALPSHALSGPLPPAIWTLRRLRVLDLSGNRLQGGIPAVLVVSLQTLDLAYNQLNG
SVPAALGALPVLRRLSLACNRFGGAIPDELGGARNLQFLDVSGNMLVGGIPRSLGNCTELQALLLSSNNLDDIIPPEIGR
LKNLRALDVSRNSLSGPVPAELGGCIQLSVLVLSNPYAPTAGFMSSPSPLDAHLTSYHSFSRNNFTGPVTSLPLATEKLG
MQGSYAFLADGNHLGGQLQPSLFDKCNSSRGLVVEISNNLISGAIPTDIGSLCSSLLVLGVAGNQLSGMIPSSIGELSYL
ISLDLSRNRLGGVIPTSVKNLLHLQRLSLAQNLLNGTIPPDINQLHALKVLDLSSNLLMGMIPDALADLRNLTALLLDNN
KLTGKIPSGFANSASLTTFNVSFNNLSGPVPTNGHVYTLASAAQQGRGLNSNDSNDTPSNSQNEGANNSFNAIEIASITS
ATAIVSILLALIALFIYTRKCAPRMSARSSGRREVTLFQDIGVPITYETVVRATGSFNASNCIGSGGFGATYKAEIAPGV
LVAIKRLSVGRFQGAQQFDAEIKTLGRLRHPNLVTLVGYHLGESEMFLIYNYLSGGNLERFIQERSKRPVDWKMLHKIAL
DVAKALAYLHDTCVPRILHRDVKPSNILLDTNYTAYLSDFGLARLLGNSETHATTGVAGTFGYVAPEYAMTCRVSDKADV
YSYGVVLMELISDKKALDPSFSPYGNGFNIVAWACMLLRQGRAREFFIDGLWDVGPHDDLVETLHLAVICTADSLSIRPT
MKQVVQRLKQLQPPIRE
>RPK1-201 cds:protein coding
MKLL-----GLVFLLNLFSFSRKLLTESGGGLDEAALLKLKSSFLDPNGVLSSWVSSSSNHCSWYGVSCNSDSRVVSLIL
RGSSKRRLGGVISPVVGDLSEIRVLSLSFNDLRGEIPKEIWGLEKLEILDLKGNNFIGGIRVV-----------------
-------------------------------------------------------DNVVLRKLMSFED------EDEIG-
--------------------------------------------------------------------------------
--------------------------------------------------------------------------------
--------------------------------------------------------------------------------
--------------------------------------------------------PSSADDDSPGKSGLYPIEIASIVS
ASVIVFVLLVLVILFIYTRKWKRNSQVQVDEIKEIKVFVDIGIPLTYEIIVRATGYFSNSNCIGHGGFGSTYKAEVSPTN
VFAVKRLSVGRFQGDQQFHAEISALEMVRHPNLVMLIGYHASETEMFLIYNYLSGGNLQDFIKERSKAAIEWKVLHKIAL
DVARALSYLHEQCSPKVLHRDIKPSNILLDNNYNAYLSDFGLSKLLGTSQSHVTTGVAGTFGYVAPEYAMTCRVSEKADV
YSYGIVLLELISDKRALDPSFSSHENGFNIVSWAHMMLSQGKAKEVFTTGLWETGPPDDLVEVLHLALKCTVDSLSIRPT
MKQAVRLLKRIQPSRLX
>RPK2-201 cds:protein coding
WRFFRRQPSDVVFSLCLLASCLAGKITVLADSDKSVLLRFKKTVSDPGSILASWVEESEDYCSWFGVSCDSSSRVMALNI
SGGNHGALAGNLPSVIMSLTGLRVLSLPFNSFSGEIPVGIWGMEKLEVLDLEGNLMTGSLPDQFTLRLRVMNLGFNRVSG
EIPNSLQNLTKLEILNLGGNKLNGTVPGFVGGDGKLEHLDLSGNFLTGRIPESLGKCAGLRSLLLYMNTLEETIPLEFGS
LQKLEVLDVSRNTLSGPLPVELGNCSSLSVLVLSNLYNVYVGTSLIDLGSDGGPAVFHNFADNNFTGTLKSIPLAQERLG
KRVSYIFSAGGNRLYGQFPGNLFDNCDELKAVYVNVSFNKLSGRIPQGLNNMCTSLKILDASVNQIFGPIPTSLGDLASL
VALNLSWNQLQGQIPGSGKKMAALTYLSIANNNLTGQIPQSFGQLHSLDVLDLSSNHLSGGIPHDFVNLKNLTVLLLNNN
NLSGPIPSGFAT---FAVFNVSSNNLSGPVPSTNHVFSLTSSDSRDSTGDSITQDYAENAPSQSPGKGGFNSLEIASIAS
ASAIVSVLIALVILFFYTRKWHPKSKIMATTKREVTMFMDIGVPITFDNVVRATGNFNASNLIGNGGFGATYKAEISQDV
VVAIKRLSIGRFQGVQQFHAEIKTLGRLRHPNLVTLIGYHASETEMFLVYNYLPGGNLEKFIQERSTR--DWRVLHKIAL
DIARALAYLHDQCVPRVLHRDVKPSNILLDDDCNAYLSDFGLARLLGTSETHATTGVAGTFGYVAPEYAMTCRVSDKADV
YSYGVVLLELLSDKKALDPSFVSYGNGFNIVQWACMLLRQGRAKEFFTAGLWDAGPHDDLVEVLHLAVVCTVDSLSTRPT
MKQVVRRLKQLQPPSCX
