# Supplementary material for: Phylogeny, chromosomal mapping and expression analyses of wheat CLAVATA pathway components suggest differential selection on receptor‐like kinases, CLEs and T3 WOXes
Source: Plant J. 2025 Dec 4;124(5):e70580. doi: 10.1111/tpj.70580 (PMC12677920; doi:10.1111/tpj.70580)
Supplement: Supplementary file 1 — Table S1. The species selected for sampling in tBLASTn searches and their respective genome assemblies and IDs. Five Triticeae species were selected, with rice (O. sativa), maize (Z. mays) and Arabidopsis included as outgroups. Table S2. List of CLV1 and BAM‐like sequences included in Figure 2 with the species of origin, gene ID and genomic location of Triticeae genes. Triticeae genes were named according to their homology to Arabidopsis CLV1 or BAM genes, following wheat gene nomenclature guidelines (Boden et al., 2023). Table S3. List of CLV2‐like sequences included in Figure 3 with the species of origin, gene ID and genomic location Triticeae genes were named for their homology to Arabidopsis CLV2, following wheat gene nomenclature guidelines (Boden et al., 2023). Table S4. List of CRN‐like sequences included in Figure 3 with the species of origin, gene ID and genomic location of Triticeae genes. Triticeae genes were named for their homology to Arabidopsis CRN, following wheat gene nomenclature guidelines (Boden et al., 2023). Table S5. List of RPK2‐like sequences included in Figure 4 with the species of origin, gene ID and genomic location of Triticeae genes. Triticeae genes were named following their homology to Arabidopsis RPK2, following wheat gene nomenclature guidelines (Boden et al., 2023). Table S6. List of CLE‐like sequences included in Figure 5 with the species of origin, gene ID and genomic location of Triticeae genes. T. aestivum genes were named following precedent (Li et al., 2019) and newly identified T. aestivum genes were named following homoeology to T. aestivum genes, or following wheat nomenclature guidelines (Boden et al., 2023). Table S7. List of Triticeae CLE‐like sequences not included in Figure 5 with the species of origin, gene ID and genomic location. Table S8. List of T3 WOX‐like sequences included in Figure 6, with the species of origin, gene ID and genomic location of Triticeae genes. T. aestivum genes were named following precedent [file TPJ-124-0-s001.zip › SI_dataset5_CLE-1.fa]

>AthCLE1
MRLSPGGPDPRHH
>AthCLE10
KRLVPSGPNPLHN
>AthCLE11
ERVVPSGPNPLHH
>AthCLE12
KRRVPSGPNPLHH
>AthCLE13
KRLVPSGPNPLHH
>AthCLE14
ARLVPKGPNPLHN
>AthCLE16
KRLVHTGPNPLHN
>AthCLE17
KRVVHTGPNPLHN
>AthCLE18
DRQIPTGPDPLHN
>AthCLE19
KRVIPTGPNPLHN
>AthCLE2
ERLSPGGPDPQHH
>AthCLE20
KRKVKTGSNPLHN
>AthCLE21
KRSIPTGPNPLHN
>AthCLE22
KRRVFTGPNPLHN
>AthCLE25
KRKVPNGPDPIHN
>AthCLE26
KRKVPRGPDPIHN
>AthCLE27
KRIVPSCPDPLHN
>AthCLE3
KRLSPGGPDPRHH
>AthCLE4
KRLSPGGPDPRHH
>AthCLE40
ERQVPTGSDPLHH
>AthCLE41
AHEVPSGPNPISN
>AthCLE42
EHGVPSGPNPISN
>AthCLE43
NRRIPSSPDRLHN
>AthCLE44
AHEVPSGPNPISN
>AthCLE45
KRRVRRGSDPIHN
>AthCLE46
KHKHPSGPNPTGN
>AthCLE5
DRVSPGGPDPQHH
>AthCLE6
ERVSPGGPDPQHH
>AthCLE7
DRFSPGGPDPQHH
>AthCLE8
MRRVPTGPNPLHH
>AthCLE9
KRLVPSGPNPLHN
>AthCLV3
LRTVPSGPDPLHH
>OsCLE101
KRLAPTGSNPLHN
>OsCLE102
KHQVPTGANPDSN
>OsCLE103
KRRIPSCPDPLHN
>OsCLE104
KRVVPSGPNPLHN
>OsCLE105
KRLSPGGPDPQHH
>OsCLE15
KRLVPQGPNPLHN
>OsCLE201
ERVVPTGSNPLHN
>OsCLE203
KRRVRRGSDPIHN
>OsCLE204
KRLVPQGPNPLHN
>OsCLE205
KHEVPSGPNPDSN
>OsCLE206
RRMVPQGPNPLHN
>OsCLE24
KRRIPSCPDALHN
>OsCLE301
KRVVPEGPNPLHN
>OsCLE302
KRKVPTGANPLHN
>OsCLE303
KREVLTGPNPLHN
>OsCLE304
KWRVRRGSDPIHN
>OsCLE305
KRKVPNGPDPIHN
>OsCLE306
KRRVPNGPDPIHN
>OsCLE401
KRRVRRGSDPIHN
>OsCLE402
EREVPTGPDPIHH
>OsCLE403
KRLVPQGSNPLHN
>OsCLE404
KRRVPTGPNPLHN
>OsCLE43
KRLSPGGPDPQHH
>OsCLE44
KREVPGGPDPQHH
>OsCLE45
KRLSPGGPDPQHH
>OsCLE46
KRLSPGGPNPQHH
>OsCLE47
KRTVPGGPDPQHH
>OsCLE48
KRRSPGGPDPQHH
>OsCLE49
KWEVPGGPDPQHH
>OsCLE501
LRSVPTGPNPITS
>OsCLE503
KRFSPTGSNPLHN
>OsCLE505
ERLVPTGSNPLHN
>OsCLE507
KRRIPKGPDPIHN
>OsCLE508
KRLVPTGPNPLHN
>OsCLE509
KRLSPGGPDPQHH
>OsCLE51
KRLSPGGPNPQHH
>OsCLE601
KRSSPGGPDPQHH
>OsCLE602
KRLSPGGPNPQHH
>OsCLE603
KRVVPTGPNPLHN
>OsCLE701
KRRVPNGPDPIHN
>OsCLE801
ERRVRRGSDPIHN
>OsFCP2
DREVPSGPDPIHH
>OsFON2
LRSVPAGPDPMHH
>OsFOS1
KRLVPTGPNPLHH
>TaCLE1-A
KRLVPTGPNPLHH
>TaCLE1-B
KRLVPTGPNPLHH
>TaCLE1-D
KRLVPTGPNPLHH
>TaCLE10-A
KRTSPGGPDPQHH
>TaCLE10-B
KRTSPGGPDPQHH
>TaCLE10-D
KRTSPGGPDPQHH
>TaCLE11-B
KRKSPGGPDPQHH
>TaCLE11-D
KRKSPGGPDPQHH
>TaCLE12-B
KRTSPGGPDPQHH
>TaCLE12-D
KRTSPGGPDPQHH
>TaCLE13-A
EREVPTGPDPIHH
>TaCLE13-B
EREVPTGPDPIHH
>TaCLE13-D
EREVPTGPDPIHH
>TaCLE14-A
KRRVRRGSDPIHN
>TaCLE14-B
KRRVRRGSDPIHN
>TaCLE14-D
KRRVRRGSDPIHN
>TaCLE15-A
KRLVPQGPNPLHN
>TaCLE15-B
KRLVPQGPNPLHN
>TaCLE15-D
KRLVPQGPNPLHN
>TaCLE16-A
KRRVPTGPNPLHN
>TaCLE16-B
KRRVPTGPNPLHN
>TaCLE16-D
KRRVPTGPNPLHN
>TaCLE17-A
KREVPGGPDPEHH
>TaCLE17-B
KREVPGGPDPEHH
>TaCLE17-D
KREVPGGPDPEHH
>TaCLE18-A
KREVPGGPDPQHH
>TaCLE18-B
KREVPGGPDPQHH
>TaCLE18-D
KREVPGGPDPQHH
>TaCLE19-A
KRLSPGGSDPQHH
>TaCLE19-B
KRLSPGGSDPQHH
>TaCLE19-D
KRLSPGGSDPQHH
>TaCLE2-A
KRFAPTGSNPLHN
>TaCLE2-B
KRFAPTGSNPLHN
>TaCLE2-D
KRFAPTGSNPLHN
>TaCLE20-A
KRMAPSGSNPLHN
>TaCLE20-B
KRMAPSGSNPLHN
>TaCLE20-D
KRMAPSGSNPLHN
>TaCLE21-A
KRRVPTGANPLHN
>TaCLE21-B
KRRVPTGANPLHN
>TaCLE21-D
KRRVPTGANPLHN
>TaCLE22-A
KRKVPNGPDPIHN
>TaCLE22-B
KRKVPNGPDPIHN
>TaCLE22-D
KRKVPNGPDPIHN
>TaCLE23-A
KRLSPGGSNPQHH
>TaCLE23-B
KRVSPGGSNPQHH
>TaCLE23-D
KRLSPGGSNPQHH
>TaCLE24-A
KRLSPGGSNPQHH
>TaCLE24-B
KRLSPGGSNPQHH
>TaCLE24-D
KRLSPGGSNPQHH
>TaCLE25-A
ARRVPNGPDPIHN
>TaCLE25-B
ARRVPNGPDPIHN
>TaCLE25-D
ARRVPNGPDPIHN
>TaCLE27-A
KHVVPTGPNPLHN
>TaCLE27-B
KHVVPTGPNPLHN
>TaCLE27-D
KHVVPTGPNPLHN
>TaCLE28-A
KRMVPQGPNPLHN
>TaCLE28-B
KRMVPQGPNPLHN
>TaCLE28-D
KRMVPQGPNPLHN
>TaCLE3-A
KRLVPQGPNPLHN
>TaCLE3-B
KRLVPQGPNPLHN
>TaCLE3-D
KRLVPQGPNPLHN
>TaCLE30-A
RRAVPQGPNPLHN
>TaCLE30-B
RRAVPQGPNPLHN
>TaCLE30-D
RRAVPQGPNPLHN
>TaCLE31-A
KRLSPGGSNPQHH
>TaCLE31-B
KRLSPGGSNPQHH
>TaCLE31-D
KRLSPGGSNPQHH
>TaCLE32-A
KREVPGGPDPIHH
>TaCLE32-B
KREVPGGPDPIHH
>TaCLE32-D
DREVPGGPDPIHH
>TaCLE33-A
KRRIPTGPNPLHN
>TaCLE33-B
KRRIPTGPNPLHN
>TaCLE33-D
KRRIPTGPNPLHN
>TaCLE34-1-D
KRSSPGGPDPQHH
>TaCLE34-2-D
KRSSPGGPDPQHH
>TaCLE34-A
KRSSPGGPDPQHH
>TaCLE34-B
KRSSRGGPDPQHH
>TaCLE35-1-B
KRSSPGGPDPQHH
>TaCLE35-2-B
KRSSPGGPDPQHH
>TaCLE35-A
KRSSPGGPDPQHH
>TaCLE35-D
KRSSPGGPDPQHH
>TaCLE37-A
ERRVPNSSDPLHN
>TaCLE37-B
ERRVPNSSDPLHN
>TaCLE37-D
ERRVPNSSDPLHN
>TaCLE38-D
KRVVPQGPNPLHN
>TaCLE4-A
KRRIPKGPDPIHN
>TaCLE4-B
KRRIPKGPDPIHN
>TaCLE4-D
KRRIPKGPDPIHN
>TaCLE5-A
KRRVPTGPNPLHN
>TaCLE5-B
KRRVPTGPNPLHN
>TaCLE5-D
KRRVPTGPNPLHN
>TaCLE6-A
KRTVPGGPDPQHH
>TaCLE6-D
KRTVPGGPDPQHH
>TaCLE7-1-A
KRKSPGGPDPQHH
>TaCLE7-1-B
KRKSPGGPDPQHH
>TaCLE7-2-A
KRKSPGGPDPQHH
>TaCLE7-2-B
KRKSPGGPDPQHH
>TaCLE7-D
KRKSPGGPDPQHH
>TaCLE8-1-B
KRKSPGGPDPQHH
>TaCLE8-2-B
KRKSPGGPDPQHH
>TaCLE8-A
KRKSPGGPDPQHH
>TaCLE8-D
KRKSPGGPDPQHH
>TaCLE9-A
KRTSPGGPDPQHH
>TaCLE9-D
KRTSPGGPDPQHH
>TaTDIF29-A
KHEVPSGPNPDSN
>TaTDIF29-B
KHEVPSGPNPDSN
>TaTDIF29-D
KHEVPSGPNPDSN
>Zm00001d013054
KRRVPNGPDPIHN
>Zm00001d027820
KRTVPSGPDHMHH
>Zm00001d027821
KRTVPSGPNHKHN
>Zm00001d028503
KRKVPTGPDPLHR
>Zm00001eb005200
KRPVPSGPDPIHH
>Zm00001eb053590
KRKVPNGPDPIHN
>Zm00001eb067630
KRRVPTGPNPLHN
>Zm00001eb080790
KRRVRRGSDPIHN
>Zm00001eb125410
KRQIPSCPDALHN
>Zm00001eb152280
KRLVPSGPNRLHN
>Zm00001eb191640
KHEVPSGPNPDSN
>Zm00001eb212680_T001 peptide: Zm00001eb212680_P001 pep:protein_coding
KRRVPNGPDPIHN
>Zm00001eb220810
SKRVPQGPNPLHN
>Zm00001eb244950
KRRVRRGSDPIHN
>Zm00001eb258540
GKHVPSGPNPDSN
>Zm00001eb283350
KRFSPTGSNPLHN
>Zm00001eb292220
ERRIPKGPDPIHN
>Zm00001eb292810
KRLSPGGPDPQHH
>Zm00001eb302690
KRRVPNGPDPIHN
>Zm00001eb338500
KRLVPSGPNPLHH
>Zm00001eb340850
SKHVPSGANPDSN
>Zm00001eb370780
KRLSPGGPDPQHH
>Zm00001eb383380
KRLSPGGPNPQHH
>Zm00001eb392250
KWKVRRGSDPIHN
>Zm00001eb432560
KRRVPTGPNPLHN
>ZmCLE10B
KRLVPSGPNPLHH
>ZmCLE13
KRASPSGPDPQHH
>ZmCLE15
KRRSPGGPDPQHH
>ZmCLE16
KRKVPTGSNPLHN
>ZmCLE18
KRVVPTGSNPLHN
>ZmCLE1B-3
KRMVPQGSNPLHN
>ZmCLE7
MRAVPGGPDPLHH
>ZmCLE2
KREVPSGPDPKHH
>ZmCLE20
ERRVPNSSDPLHN
>ZmCLE21
KRLVPQGPNPLHN
>ZmCLE22
KRLVPTGPNPLHN
>ZmCLE23
KRRIPTGPNPLHN
>ZmCLE24
RRMVPQGPNPLHN
>ZmCLE25
EKRVITGPNPLHN
>ZmCLE26
KRLAPTGSNPLHN
>ZmCLE27
KRLVPQGSNPLHN
>ZmCLE29
KRRIPTGANPLHN
>ZmCLE30
KWRVRRGSDPIHN
>ZmCLE5
KRKVPNGPDPIHN
>ZmCLE6
RKRVPGGPDPQHH
>ZmCLE8
KREVPGGADPQHH
>ZmFCP1
SERVPTGPDPIHH
